# Supplementary material for: Incidence of clinical malaria, acute respiratory illness, and diarrhoea in children in southern Malawi: a prospective cohort study
Source: Malar J. 2021 Dec 20;20:473. doi: 10.1186/s12936-021-04013-5 (PMC8685799; doi:10.1186/s12936-021-04013-5)
Supplement: Supplementary file 3 — Additional file 3. Appendix 3: Malaria events. [file 12936_2021_4013_MOESM3_ESM.csv]

	openhdsindividualId	Age_days	enrol_date	visit_date	visit	follow_upcinical_event_count	clin_susp	rdt	event_date1	rdt_result1	event_date2	rdt_result2	event_date3	rdt_result3	event_date4	rdt_result4	event_month	event_year	event_month1	event_year1	event_month2	event_year2	event_month3	event_year3	event_month4	event_year4	Malaria	Malaria1	Malaria2
1	ALI000006006	433	2017-09-28	2018-02-14	4	1	NA	NA	2018-01-16	1	NA	NA	NA	NA	NA	NA	2	2018	1	2018	NA	NA	NA	NA	NA	NA	TRUE	NA	NA
6	ALI000010004	1095	2017-09-28	2018-02-14	4	1	NA	NA	2018-01-20	1	NA	NA	NA	NA	NA	NA	2	2018	1	2018	NA	NA	NA	NA	NA	NA	TRUE	NA	NA
7	ALI000010004	1320	2017-09-28	2018-09-27	12	NA	0	1	NA	NA	NA	NA	NA	NA	NA	NA	9	2018	NA	NA	NA	NA	NA	NA	NA	NA	TRUE	NA	NA
11	ALI000022007	1028	2018-07-26	2019-04-25	8	1	1	1	NA	NA	NA	NA	NA	NA	NA	NA	4	2019	NA	NA	NA	NA	NA	NA	NA	NA	TRUE	NA	NA
25	BWA000092006	269	2017-09-12	2017-11-27	2	3	NA	NA	2017-10-05	2	2017-11-03	2	2017-10-18	1	NA	NA	11	2017	10	2017	11	2017	10	2017	NA	NA	NA	TRUE	NA
35	BWA000117005	641	2017-09-12	2018-02-19	4	2	NA	NA	2018-02-18	1	2017-12-11	NA	NA	NA	NA	NA	2	2018	2	2018	12	2017	NA	NA	NA	NA	TRUE	NA	NA
48	C2H000038005	609	2017-09-05	2018-02-14	4	1	NA	NA	2018-02-07	1	NA	NA	NA	NA	NA	NA	2	2018	2	2018	NA	NA	NA	NA	NA	NA	TRUE	NA	NA
98	C3I000070003	1350	2017-09-12	2018-02-14	4	1	NA	NA	2018-01-12	1	NA	NA	NA	NA	NA	NA	2	2018	1	2018	NA	NA	NA	NA	NA	NA	TRUE	NA	NA
112	C4H000067005	939	2017-09-26	2018-05-29	8	2	1	1	NA	NA	NA	NA	NA	NA	NA	NA	5	2018	NA	NA	NA	NA	NA	NA	NA	NA	TRUE	NA	NA
128	C4H000184005	1080	2017-11-30	2018-06-06	4	NA	1	1	NA	NA	NA	NA	NA	NA	NA	NA	6	2018	NA	NA	NA	NA	NA	NA	NA	NA	TRUE	NA	NA
263	GAL000023007	403	2017-09-05	2018-04-05	6	1	0	NA	2018-03-14	1	NA	NA	NA	NA	NA	NA	4	2018	3	2018	NA	NA	NA	NA	NA	NA	TRUE	NA	NA
273	GAL000113006	844	2018-05-16	2019-05-27	12	1	1	1	NA	NA	NA	NA	NA	NA	NA	NA	5	2019	NA	NA	NA	NA	NA	NA	NA	NA	TRUE	NA	NA
351	HAR000047006	722	2017-09-27	2018-02-15	4	2	NA	NA	2018-02-15	1	2017-12-29	1	NA	NA	NA	NA	2	2018	2	2018	12	2017	NA	NA	NA	NA	TRUE	TRUE	NA
364	JAN000028006	389	2017-09-05	2018-04-05	6	1	0	NA	2018-03-21	1	NA	NA	NA	NA	NA	NA	4	2018	3	2018	NA	NA	NA	NA	NA	NA	TRUE	NA	NA
417	K1A000032003	1220	2017-09-04	2018-05-09	8	2	1	1	NA	NA	NA	NA	NA	NA	NA	NA	5	2018	NA	NA	NA	NA	NA	NA	NA	NA	TRUE	NA	NA
451	K4I000014003	1478	2018-03-07	2018-07-17	4	NA	1	1	NA	NA	NA	NA	NA	NA	NA	NA	7	2018	NA	NA	NA	NA	NA	NA	NA	NA	TRUE	NA	NA
450	K4I000014003	1535	2018-03-07	2018-09-12	6	NA	1	1	NA	NA	NA	NA	NA	NA	NA	NA	9	2018	NA	NA	NA	NA	NA	NA	NA	NA	TRUE	NA	NA
452	K4I000018007	1177	2017-09-05	2018-05-03	8	NA	1	1	NA	NA	NA	NA	NA	NA	NA	NA	5	2018	NA	NA	NA	NA	NA	NA	NA	NA	TRUE	NA	NA
454	K4I000018007	1252	2017-09-05	2018-07-17	10	NA	1	1	NA	NA	NA	NA	NA	NA	NA	NA	7	2018	NA	NA	NA	NA	NA	NA	NA	NA	TRUE	NA	NA
462	K4I000021004	1173	2017-10-24	2018-05-03	6	NA	1	1	NA	NA	NA	NA	NA	NA	NA	NA	5	2018	NA	NA	NA	NA	NA	NA	NA	NA	TRUE	NA	NA
463	K4I000023004	1051	2018-03-07	2018-09-04	6	NA	1	1	NA	NA	NA	NA	NA	NA	NA	NA	9	2018	NA	NA	NA	NA	NA	NA	NA	NA	TRUE	NA	NA
467	K4I000029003	1445	2017-09-05	2018-05-03	8	NA	1	1	NA	NA	NA	NA	NA	NA	NA	NA	5	2018	NA	NA	NA	NA	NA	NA	NA	NA	TRUE	NA	NA
472	K4I000029004	513	2017-09-05	2018-02-16	4	1	NA	NA	2018-02-06	1	NA	NA	NA	NA	NA	NA	2	2018	2	2018	NA	NA	NA	NA	NA	NA	TRUE	NA	NA
475	K4I000029004	538	2017-09-05	2018-03-14	6	1	0	NA	2018-02-28	1	NA	NA	NA	NA	NA	NA	3	2018	2	2018	NA	NA	NA	NA	NA	NA	TRUE	NA	NA
476	K4I000029004	588	2017-09-05	2018-05-03	8	1	1	1	NA	NA	NA	NA	NA	NA	NA	NA	5	2018	NA	NA	NA	NA	NA	NA	NA	NA	TRUE	NA	NA
474	K4I000029004	663	2017-09-05	2018-07-17	10	1	1	1	NA	NA	NA	NA	NA	NA	NA	NA	7	2018	NA	NA	NA	NA	NA	NA	NA	NA	TRUE	NA	NA
477	K4I000032006	367	2018-03-07	2018-07-12	4	1	1	1	NA	NA	NA	NA	NA	NA	NA	NA	7	2018	NA	NA	NA	NA	NA	NA	NA	NA	TRUE	NA	NA
487	K4I000057007	1335	2018-01-11	2018-04-04	4	1	NA	NA	2018-03-03	1	NA	NA	NA	NA	NA	NA	4	2018	3	2018	NA	NA	NA	NA	NA	NA	TRUE	NA	NA
486	K4I000057007	1363	2018-01-11	2018-05-02	6	NA	1	1	NA	NA	NA	NA	NA	NA	NA	NA	5	2018	NA	NA	NA	NA	NA	NA	NA	NA	TRUE	NA	NA
490	K4I000098006	474	2017-09-05	2017-11-14	2	1	NA	NA	2017-09-08	1	NA	NA	NA	NA	NA	NA	11	2017	9	2017	NA	NA	NA	NA	NA	NA	TRUE	NA	NA
492	K4I000098006	569	2017-09-05	2018-02-16	4	2	NA	NA	2018-01-13	1	2018-02-14	1	NA	NA	NA	NA	2	2018	1	2018	2	2018	NA	NA	NA	NA	TRUE	TRUE	NA
495	K4I000098006	615	2017-09-05	2018-04-04	6	2	0	NA	2018-04-02	1	2018-03-12	1	NA	NA	NA	NA	4	2018	4	2018	3	2018	NA	NA	NA	NA	TRUE	TRUE	NA
494	K4I000098006	643	2017-09-05	2018-05-02	8	NA	1	1	NA	NA	NA	NA	NA	NA	NA	NA	5	2018	NA	NA	NA	NA	NA	NA	NA	NA	TRUE	NA	NA
493	K4I000098006	713	2017-09-05	2018-07-11	10	1	1	1	NA	NA	NA	NA	NA	NA	NA	NA	7	2018	NA	NA	NA	NA	NA	NA	NA	NA	TRUE	NA	NA
497	K4I000102006	662	2018-01-11	2019-01-10	12	NA	0	1	NA	NA	NA	NA	NA	NA	NA	NA	1	2019	NA	NA	NA	NA	NA	NA	NA	NA	TRUE	NA	NA
526	KA3000001013	964	2017-11-09	2018-03-15	4	1	NA	NA	2018-03-02	1	NA	NA	NA	NA	NA	NA	3	2018	3	2018	NA	NA	NA	NA	NA	NA	TRUE	NA	NA
528	KA3000001013	1013	2017-11-09	2018-05-03	6	1	1	1	NA	NA	NA	NA	NA	NA	NA	NA	5	2018	NA	NA	NA	NA	NA	NA	NA	NA	TRUE	NA	NA
544	KA3000014004	1137	2017-09-26	2018-02-13	4	4	NA	NA	2017-12-04	2	2018-02-08	2	2018-01-30	1	2018-01-05	1	2	2018	12	2017	2	2018	1	2018	1	2018	NA	TRUE	TRUE
551	KA3000017002	813	2017-11-09	2018-03-15	4	1	NA	NA	2018-02-26	1	NA	NA	NA	NA	NA	NA	3	2018	2	2018	NA	NA	NA	NA	NA	NA	TRUE	NA	NA
552	KA3000017002	862	2017-11-09	2018-05-03	6	1	1	1	NA	NA	NA	NA	NA	NA	NA	NA	5	2018	NA	NA	NA	NA	NA	NA	NA	NA	TRUE	NA	NA
571	KAI000205005	1091	2018-05-17	2018-09-13	4	NA	1	1	NA	NA	NA	NA	NA	NA	NA	NA	9	2018	NA	NA	NA	NA	NA	NA	NA	NA	TRUE	NA	NA
586	KAL000067005	697	2017-10-26	2018-02-20	4	2	NA	NA	2018-01-13	2	2018-01-30	1	NA	NA	NA	NA	2	2018	1	2018	1	2018	NA	NA	NA	NA	NA	TRUE	NA
587	KAN000093006	940	2018-01-09	2018-03-19	2	1	NA	NA	2018-01-22	1	NA	NA	NA	NA	NA	NA	3	2018	1	2018	NA	NA	NA	NA	NA	NA	TRUE	NA	NA
589	KAN000093006	1244	2018-01-09	2019-01-17	12	3	0	1	NA	NA	NA	NA	NA	NA	NA	NA	1	2019	NA	NA	NA	NA	NA	NA	NA	NA	TRUE	NA	NA
616	M2I000013007	1129	2017-09-29	2018-02-14	4	1	NA	NA	2018-01-03	1	NA	NA	NA	NA	NA	NA	2	2018	1	2018	NA	NA	NA	NA	NA	NA	TRUE	NA	NA
618	M2I000013007	1352	2017-09-29	2018-09-25	12	NA	1	1	NA	NA	NA	NA	NA	NA	NA	NA	9	2018	NA	NA	NA	NA	NA	NA	NA	NA	TRUE	NA	NA
624	M2I000043005	930	2017-09-05	2017-11-09	2	2	NA	NA	2017-10-25	1	2017-09-11	1	NA	NA	NA	NA	11	2017	10	2017	9	2017	NA	NA	NA	NA	TRUE	TRUE	NA
623	M2I000043005	1027	2017-09-05	2018-02-14	4	2	NA	NA	2018-01-03	1	2018-01-30	1	NA	NA	NA	NA	2	2018	1	2018	1	2018	NA	NA	NA	NA	TRUE	TRUE	NA
620	M2I000043005	1077	2017-09-05	2018-04-04	6	1	0	NA	2018-03-20	1	NA	NA	NA	NA	NA	NA	4	2018	3	2018	NA	NA	NA	NA	NA	NA	TRUE	NA	NA
638	MAI000030006	945	2018-06-26	2018-08-01	2	2	1	1	NA	NA	NA	NA	NA	NA	NA	NA	8	2018	NA	NA	NA	NA	NA	NA	NA	NA	TRUE	NA	NA
640	MAI000047006	380	2018-03-20	2018-08-01	2	1	1	1	NA	NA	NA	NA	NA	NA	NA	NA	8	2018	NA	NA	NA	NA	NA	NA	NA	NA	TRUE	NA	NA
641	MAI000047006	459	2018-03-20	2018-10-18	6	2	1	1	NA	NA	NA	NA	NA	NA	NA	NA	10	2018	NA	NA	NA	NA	NA	NA	NA	NA	TRUE	NA	NA
650	MAI000053006	896	2017-09-05	2018-05-08	8	1	1	1	NA	NA	NA	NA	NA	NA	NA	NA	5	2018	NA	NA	NA	NA	NA	NA	NA	NA	TRUE	NA	NA
646	MAI000053006	975	2017-09-05	2018-07-26	10	1	1	1	NA	NA	NA	NA	NA	NA	NA	NA	7	2018	NA	NA	NA	NA	NA	NA	NA	NA	TRUE	NA	NA
649	MAI000053006	1058	2017-09-05	2018-10-17	12	1	1	1	NA	NA	NA	NA	NA	NA	NA	NA	10	2018	NA	NA	NA	NA	NA	NA	NA	NA	TRUE	NA	NA
655	MAI000061003	1016	2017-09-05	2017-11-13	2	1	NA	NA	2017-10-30	1	NA	NA	NA	NA	NA	NA	11	2017	10	2017	NA	NA	NA	NA	NA	NA	TRUE	NA	NA
653	MAI000061003	1117	2017-09-05	2018-02-22	4	1	NA	NA	2018-02-20	1	NA	NA	NA	NA	NA	NA	2	2018	2	2018	NA	NA	NA	NA	NA	NA	TRUE	NA	NA
652	MAI000061003	1142	2017-09-05	2018-03-19	6	1	0	NA	2018-03-16	1	NA	NA	NA	NA	NA	NA	3	2018	3	2018	NA	NA	NA	NA	NA	NA	TRUE	NA	NA
654	MAI000061003	1277	2017-09-05	2018-07-30	10	1	1	1	NA	NA	NA	NA	NA	NA	NA	NA	7	2018	NA	NA	NA	NA	NA	NA	NA	NA	TRUE	NA	NA
657	MAI000085005	727	2018-06-26	2018-08-22	2	NA	1	1	NA	NA	NA	NA	NA	NA	NA	NA	8	2018	NA	NA	NA	NA	NA	NA	NA	NA	TRUE	NA	NA
661	MAI000122005	633	2018-02-06	2018-04-25	2	2	1	1	NA	NA	NA	NA	NA	NA	NA	NA	4	2018	NA	NA	NA	NA	NA	NA	NA	NA	TRUE	NA	NA
665	MAI000123003	759	2018-04-11	2018-08-15	4	1	1	1	NA	NA	NA	NA	NA	NA	NA	NA	8	2018	NA	NA	NA	NA	NA	NA	NA	NA	TRUE	NA	NA
667	MAI000126006	886	2018-02-06	2018-04-25	2	1	1	1	NA	NA	NA	NA	NA	NA	NA	NA	4	2018	NA	NA	NA	NA	NA	NA	NA	NA	TRUE	NA	NA
671	MAI000127004	403	2018-04-11	2018-08-15	4	1	1	1	NA	NA	NA	NA	NA	NA	NA	NA	8	2018	NA	NA	NA	NA	NA	NA	NA	NA	TRUE	NA	NA
673	MAI000157009	781	2017-09-07	2018-05-10	8	NA	1	1	NA	NA	NA	NA	NA	NA	NA	NA	5	2018	NA	NA	NA	NA	NA	NA	NA	NA	TRUE	NA	NA
679	MAI000163005	471	2017-11-21	2018-05-10	6	NA	1	1	NA	NA	NA	NA	NA	NA	NA	NA	5	2018	NA	NA	NA	NA	NA	NA	NA	NA	TRUE	NA	NA
675	MAI000163005	525	2017-11-21	2018-06-05	8	2	1	1	NA	NA	NA	NA	NA	NA	NA	NA	6	2018	NA	NA	NA	NA	NA	NA	NA	NA	TRUE	NA	NA
684	MAI000177003	456	2017-09-07	2018-02-16	4	1	NA	NA	2018-01-31	1	NA	NA	NA	NA	NA	NA	2	2018	1	2018	NA	NA	NA	NA	NA	NA	TRUE	NA	NA
681	MAI000177003	539	2017-09-07	2018-05-10	8	NA	1	1	NA	NA	NA	NA	NA	NA	NA	NA	5	2018	NA	NA	NA	NA	NA	NA	NA	NA	TRUE	NA	NA
682	MAI000177003	593	2017-09-07	2018-07-03	10	2	1	1	NA	NA	NA	NA	NA	NA	NA	NA	7	2018	NA	NA	NA	NA	NA	NA	NA	NA	TRUE	NA	NA
706	MBI000048004	1178	2018-01-25	2018-05-30	6	NA	1	1	NA	NA	NA	NA	NA	NA	NA	NA	5	2018	NA	NA	NA	NA	NA	NA	NA	NA	TRUE	NA	NA
719	MBI000079005	479	2017-11-08	2018-05-09	6	NA	1	1	NA	NA	NA	NA	NA	NA	NA	NA	5	2018	NA	NA	NA	NA	NA	NA	NA	NA	TRUE	NA	NA
722	MBI000083006	510	2017-11-08	2018-02-13	2	1	NA	NA	2018-01-16	1	NA	NA	NA	NA	NA	NA	2	2018	1	2018	NA	NA	NA	NA	NA	NA	TRUE	NA	NA
725	MBI000083006	538	2017-11-08	2018-03-13	4	1	NA	NA	2018-03-06	1	NA	NA	NA	NA	NA	NA	3	2018	3	2018	NA	NA	NA	NA	NA	NA	TRUE	NA	NA
724	MBI000083006	595	2017-11-08	2018-05-09	6	1	1	1	NA	NA	NA	NA	NA	NA	NA	NA	5	2018	NA	NA	NA	NA	NA	NA	NA	NA	TRUE	NA	NA
754	MIS000050004	1515	2017-11-20	2018-01-29	2	1	NA	NA	2018-01-21	1	NA	NA	NA	NA	NA	NA	1	2018	1	2018	NA	NA	NA	NA	NA	NA	TRUE	NA	NA
787	MKW000047004	773	2017-09-05	2018-03-15	6	NA	1	1	NA	NA	NA	NA	NA	NA	NA	NA	3	2018	NA	NA	NA	NA	NA	NA	NA	NA	TRUE	NA	NA
792	MKW000068004	1601	2017-09-04	2018-03-15	6	1	0	NA	2018-03-02	1	NA	NA	NA	NA	NA	NA	3	2018	3	2018	NA	NA	NA	NA	NA	NA	TRUE	NA	NA
834	MKW000082003	932	2017-11-02	2018-07-11	8	1	1	1	NA	NA	NA	NA	NA	NA	NA	NA	7	2018	NA	NA	NA	NA	NA	NA	NA	NA	TRUE	NA	NA
853	MP2000008005	870	2017-09-04	2018-03-14	6	1	0	NA	2018-03-14	1	NA	NA	NA	NA	NA	NA	3	2018	3	2018	NA	NA	NA	NA	NA	NA	TRUE	NA	NA
868	MTA000008004	782	2017-09-14	2018-02-15	4	1	NA	NA	2018-01-26	1	NA	NA	NA	NA	NA	NA	2	2018	1	2018	NA	NA	NA	NA	NA	NA	TRUE	NA	NA
937	MWA000039004	360	2018-01-24	2018-04-19	2	3	1	1	NA	NA	NA	NA	NA	NA	NA	NA	4	2018	NA	NA	NA	NA	NA	NA	NA	NA	TRUE	NA	NA
946	MWA000144006	769	2017-11-08	2018-05-16	6	1	1	1	NA	NA	NA	NA	NA	NA	NA	NA	5	2018	NA	NA	NA	NA	NA	NA	NA	NA	TRUE	NA	NA
947	MWA000144006	839	2017-11-08	2018-07-25	8	2	1	1	NA	NA	NA	NA	NA	NA	NA	NA	7	2018	NA	NA	NA	NA	NA	NA	NA	NA	TRUE	NA	NA
953	NJE000006003	1096	2017-09-27	2018-05-29	8	1	1	1	NA	NA	NA	NA	NA	NA	NA	NA	5	2018	NA	NA	NA	NA	NA	NA	NA	NA	TRUE	NA	NA
960	NJE000058007	1446	2018-07-25	2018-09-25	2	NA	1	1	NA	NA	NA	NA	NA	NA	NA	NA	9	2018	NA	NA	NA	NA	NA	NA	NA	NA	TRUE	NA	NA
977	NJE000168004	400	2018-09-25	2019-01-10	4	NA	1	1	NA	NA	NA	NA	NA	NA	NA	NA	1	2019	NA	NA	NA	NA	NA	NA	NA	NA	TRUE	NA	NA
1029	SAU000044005	1286	2017-10-26	2018-05-03	6	NA	1	1	NA	NA	NA	NA	NA	NA	NA	NA	5	2018	NA	NA	NA	NA	NA	NA	NA	NA	TRUE	NA	NA
1048	SAU000059007	679	2017-09-12	2017-11-13	2	1	NA	NA	2017-10-10	1	NA	NA	NA	NA	NA	NA	11	2017	10	2017	NA	NA	NA	NA	NA	NA	TRUE	NA	NA
1057	SEK000004006	459	2017-11-07	2018-05-16	6	1	1	1	NA	NA	NA	NA	NA	NA	NA	NA	5	2018	NA	NA	NA	NA	NA	NA	NA	NA	TRUE	NA	NA
1060	SEK000011006	471	2017-09-26	2017-11-29	2	1	NA	NA	2017-09-29	1	NA	NA	NA	NA	NA	NA	11	2017	9	2017	NA	NA	NA	NA	NA	NA	TRUE	NA	NA
1066	SEK000054004	819	2017-09-26	2018-02-15	4	1	NA	NA	2018-01-30	1	NA	NA	NA	NA	NA	NA	2	2018	1	2018	NA	NA	NA	NA	NA	NA	TRUE	NA	NA
1069	SEK000055007	823	2018-03-28	2018-09-26	6	NA	1	1	NA	NA	NA	NA	NA	NA	NA	NA	9	2018	NA	NA	NA	NA	NA	NA	NA	NA	TRUE	NA	NA
1081	SIM000014004	595	2018-04-04	2018-09-27	6	1	1	1	NA	NA	NA	NA	NA	NA	NA	NA	9	2018	NA	NA	NA	NA	NA	NA	NA	NA	TRUE	NA	NA
1091	SIM000042006	723	2018-04-04	2018-08-16	4	1	1	1	NA	NA	NA	NA	NA	NA	NA	NA	8	2018	NA	NA	NA	NA	NA	NA	NA	NA	TRUE	NA	NA
1095	SIM000058006	1233	2017-09-19	2018-03-13	6	1	0	NA	2018-03-13	1	NA	NA	NA	NA	NA	NA	3	2018	3	2018	NA	NA	NA	NA	NA	NA	TRUE	NA	NA
1100	SIM000079008	1137	2017-11-08	2018-07-10	8	1	1	1	NA	NA	NA	NA	NA	NA	NA	NA	7	2018	NA	NA	NA	NA	NA	NA	NA	NA	TRUE	NA	NA
1115	TSE000001009	1516	2017-11-15	2018-05-09	6	NA	1	1	NA	NA	NA	NA	NA	NA	NA	NA	5	2018	NA	NA	NA	NA	NA	NA	NA	NA	TRUE	NA	NA
1129	TSE000008005	795	2017-10-24	2018-03-12	4	1	NA	NA	2018-03-09	1	NA	NA	NA	NA	NA	NA	3	2018	3	2018	NA	NA	NA	NA	NA	NA	TRUE	NA	NA
1128	TSE000008005	853	2017-10-24	2018-05-09	6	NA	1	1	NA	NA	NA	NA	NA	NA	NA	NA	5	2018	NA	NA	NA	NA	NA	NA	NA	NA	TRUE	NA	NA
1138	TSE000012003	1095	2017-09-27	2018-05-30	8	1	1	1	NA	NA	NA	NA	NA	NA	NA	NA	5	2018	NA	NA	NA	NA	NA	NA	NA	NA	TRUE	NA	NA
1185	WAI000044006	1514	2017-10-26	2018-01-08	2	1	NA	NA	2017-12-11	1	NA	NA	NA	NA	NA	NA	1	2018	12	2017	NA	NA	NA	NA	NA	NA	TRUE	NA	NA
1182	WAI000044006	1628	2017-10-26	2018-05-02	6	1	1	1	NA	NA	NA	NA	NA	NA	NA	NA	5	2018	NA	NA	NA	NA	NA	NA	NA	NA	TRUE	NA	NA
1194	WAI000048005	1564	2017-09-21	2018-02-13	4	1	NA	NA	2018-02-13	1	NA	NA	NA	NA	NA	NA	2	2018	2	2018	NA	NA	NA	NA	NA	NA	TRUE	NA	NA
1201	WAI000048006	929	2017-09-21	2018-03-14	6	1	1	1	2018-03-14	1	NA	NA	NA	NA	NA	NA	3	2018	3	2018	NA	NA	NA	NA	NA	NA	TRUE	NA	NA
1213	WER000010004	427	2017-11-07	2018-02-13	2	3	NA	NA	2018-01-13	1	2017-11-30	1	2018-01-08	2	NA	NA	2	2018	1	2018	11	2017	1	2018	NA	NA	TRUE	TRUE	NA
1214	WER000016004	728	2017-10-25	2018-01-11	2	1	NA	NA	2017-11-29	1	NA	NA	NA	NA	NA	NA	1	2018	11	2017	NA	NA	NA	NA	NA	NA	TRUE	NA	NA
1248	ZAB000009003	1325	2017-11-16	2018-02-20	2	2	NA	NA	2018-01-09	1	2018-01-12	1	NA	NA	NA	NA	2	2018	1	2018	1	2018	NA	NA	NA	NA	TRUE	TRUE	NA
1263	ZAB000031007	1182	2017-09-19	2018-03-15	6	4	0	NA	2018-03-06	NA	2018-03-04	1	2018-02-18	NA	2018-01-10	1	3	2018	3	2018	3	2018	2	2018	1	2018	NA	TRUE	TRUE
1269	ZAB000037003	1540	2017-11-02	2018-03-13	4	3	NA	NA	2018-02-27	2	2018-03-12	1	2018-02-16	2	NA	NA	3	2018	2	2018	3	2018	2	2018	NA	NA	NA	TRUE	NA
