# Supplementary material for: Incidence of clinical malaria, acute respiratory illness, and diarrhoea in children in southern Malawi: a prospective cohort study
Source: Malar J. 2021 Dec 20;20:473. doi: 10.1186/s12936-021-04013-5 (PMC8685799; doi:10.1186/s12936-021-04013-5)
Supplement: Supplementary file 5 — Additional file 5. Appendix 5: Diarrhoea events. [file 12936_2021_4013_MOESM5_ESM.csv]

	openhdsindividualId	visit_date	Age_days	visit	follow_upcinical_event_count	numofdiarrhea	diarrhea_event_count	event_date1	other_dx_specify1	diarrhea_date1	diagnoses_code_diarrhea1	event_date2	other_dx_specify2	diarrhea_date2	diagnoses_code_diarrhea2	event_date3	other_dx_specify3	diarrhea_date3	diagnoses_code_diarrhea3	event_month	event_year	event_month2	event_year2	event_month3	event_year3	event_month4	event_year4	event_month5	event_year5	event_month6	event_year6
504	BWA000092006	2018-07-24	508	10	1	1	1	NA		2018-05-22	d1	NA		NA		NA		NA		5	2018	NA	NA	NA	NA	NA	NA	NA	NA	NA	NA
18	C3H000137007	2018-10-09	1278	8	1	1	1	NA		2018-08-31	d2	NA		NA		NA		NA		8	2018	NA	NA	NA	NA	NA	NA	NA	NA	NA	NA
1255	C3I000001004	2018-02-14	654	4	2	NA	NA	2018-01-24	DIARRHOEA	NA		2018-01-10	DIARRHOEA	NA		NA		NA		NA	NA	NA	NA	NA	NA	1	2018	1	2018	NA	NA
588	C3I000001004	2018-05-17	746	8	1	3	3	NA		2018-04-16	d1	NA		2018-04-16	d1	NA		2018-04-16	d1	4	2018	4	2018	4	2018	NA	NA	NA	NA	NA	NA
1102	C3I000001004	2018-07-10	800	10	1	1	1	NA		2018-06-14	d1	NA		NA		NA		NA		6	2018	NA	NA	NA	NA	NA	NA	NA	NA	NA	NA
885	C3I000094006	2018-07-17	868	4	1	1	1	NA		2018-05-16	d1	NA		NA		NA		NA		5	2018	NA	NA	NA	NA	NA	NA	NA	NA	NA	NA
1273	C5H000043005	2018-04-26	949	2	1	1	1	NA		2018-04-12	d1	NA		NA		NA		NA		4	2018	NA	NA	NA	NA	NA	NA	NA	NA	NA	NA
129	CH2000041006	2018-10-24	694	12	2	1	1	NA		2018-09-27	d1	NA		NA		NA		NA		9	2018	NA	NA	NA	NA	NA	NA	NA	NA	NA	NA
742	CH2000056008	2018-07-17	608	4	1	1	1	NA		2018-06-06	d1	NA		NA		NA		NA		6	2018	NA	NA	NA	NA	NA	NA	NA	NA	NA	NA
107	GAL000023007	2017-11-09	256	2	1	NA	NA	2017-11-06	DIARRHOEA	NA		NA		NA		NA		NA		NA	NA	NA	NA	NA	NA	11	2017	NA	NA	NA	NA
374	GAL000023007	2018-04-05	403	6	1	NA	NA	2018-03-14	GE	NA		NA		NA		NA		NA		NA	NA	NA	NA	NA	NA	3	2018	NA	NA	NA	NA
1116	GAL000099006	2018-03-19	1173	2	1	NA	NA	2018-01-23	DIARRHOEA	NA		NA		NA		NA		NA		NA	NA	NA	NA	NA	NA	1	2018	NA	NA	NA	NA
1152	GAL000099006	2018-05-09	1224	4	1	3	3	NA		2018-04-21	d1	NA		2018-04-21	d1	NA		2018-04-21	d1	4	2018	4	2018	4	2018	NA	NA	NA	NA	NA	NA
67	GAW000009004	2018-02-14	293	2	1	NA	NA	2018-01-30	Diarrhoea	NA		NA		NA		NA		NA		NA	NA	NA	NA	NA	NA	1	2018	NA	NA	NA	NA
829	GAW000012005	2018-05-03	899	8	1	1	1	NA		2018-04-03	d1	NA		NA		NA		NA		4	2018	NA	NA	NA	NA	NA	NA	NA	NA	NA	NA
133	GAW000019003	2018-05-03	412	6	2	1	1	NA		2018-04-20	d1	NA		NA		NA		NA		4	2018	NA	NA	NA	NA	NA	NA	NA	NA	NA	NA
872	GOL000029009	2018-07-22	653	8	1	1	1	NA		2018-07-10	d1	NA		NA		NA		NA		7	2018	NA	NA	NA	NA	NA	NA	NA	NA	NA	NA
803	K1A000005008	2018-07-04	339	4	3	1	1	NA		2018-04-24	d1	NA		NA		NA		NA		4	2018	NA	NA	NA	NA	NA	NA	NA	NA	NA	NA
98	K1A000005008	2018-10-24	451	6	4	3	3	NA		2018-07-16	d1	NA		2018-07-26	d1	NA		2018-08-13	d1	7	2018	7	2018	8	2018	NA	NA	NA	NA	NA	NA
1029	K3A000018004	2018-04-25	559	2	1	1	1	NA		2018-04-07	d1	NA		NA		NA		NA		4	2018	NA	NA	NA	NA	NA	NA	NA	NA	NA	NA
376	K4I000032006	2018-07-12	367	4	1	1	1	NA		2018-04-19	d1	NA		NA		NA		NA		4	2018	NA	NA	NA	NA	NA	NA	NA	NA	NA	NA
528	K4I000102006	2018-08-30	529	8	1	1	1	NA		2018-08-17	d1	NA		NA		NA		NA		8	2018	NA	NA	NA	NA	NA	NA	NA	NA	NA	NA
557	KA2000011006	2018-07-10	468	8	1	1	1	NA		2018-06-03	d1	NA		NA		NA		NA		6	2018	NA	NA	NA	NA	NA	NA	NA	NA	NA	NA
524	KA3000014004	2018-05-31	1244	8	1	1	1	NA		2018-05-28	d1	NA		NA		NA		NA		5	2018	NA	NA	NA	NA	NA	NA	NA	NA	NA	NA
615	KAL000012007	2018-08-23	477	6	1	1	1	NA		2018-06-16	d1	NA		NA		NA		NA		6	2018	NA	NA	NA	NA	NA	NA	NA	NA	NA	NA
644	KAN000093006	2019-01-17	1244	12	3	1	1	NA		2019-01-01	d1	NA		NA		NA		NA		1	2019	NA	NA	NA	NA	NA	NA	NA	NA	NA	NA
285	KAU000043005	2018-05-16	766	4	3	2	2	NA		2018-04-25	d1	NA		2018-03-26	d1	NA		NA		4	2018	3	2018	NA	NA	NA	NA	NA	NA	NA	NA
916	LIW000141009	2018-07-25	953	10	1	1	1	NA		2018-07-25	d1	NA		NA		NA		NA		7	2018	NA	NA	NA	NA	NA	NA	NA	NA	NA	NA
810	MAI000061003	2018-05-08	1192	8	1	1	1	NA		2018-04-09	d1	NA		NA		NA		NA		4	2018	NA	NA	NA	NA	NA	NA	NA	NA	NA	NA
882	MBI000083006	2018-02-13	510	2	1	NA	NA	2018-01-16	GE	NA		NA		NA		NA		NA		NA	NA	NA	NA	NA	NA	1	2018	NA	NA	NA	NA
272	MKA000036005	2017-11-09	581	2	3	NA	NA	2017-10-19	CONJUNCTIVITIS	NA		2017-09-28	RTI	NA		2017-11-03	DIARRHOEA	NA		NA	NA	NA	NA	NA	NA	10	2017	9	2017	11	2017
379	MKA000036005	2018-02-14	678	4	1	NA	NA	2018-02-12	DIARRHOEA	NA		NA		NA		NA		NA		NA	NA	NA	NA	NA	NA	2	2018	NA	NA	NA	NA
1068	MKA000036005	2018-10-01	907	12	1	1	1	NA		2018-08-17	d2	NA		NA		NA		NA		8	2018	NA	NA	NA	NA	NA	NA	NA	NA	NA	NA
1148	MKA000061005	2019-01-17	351	4	1	1	1	NA		2019-01-16	d1	NA		NA		NA		NA		1	2019	NA	NA	NA	NA	NA	NA	NA	NA	NA	NA
283	MKI000073007	2019-01-10	572	2	2	1	1	NA		2018-12-27	d1	NA		NA		NA		NA		12	2018	NA	NA	NA	NA	NA	NA	NA	NA	NA	NA
1084	MP2000005006	2018-07-04	488	8	1	1	1	NA		2018-05-28	d1	NA		NA		NA		NA		5	2018	NA	NA	NA	NA	NA	NA	NA	NA	NA	NA
216	MTE000051005	2018-05-16	350	2	2	1	1	NA		2018-03-28	d1	NA		NA		NA		NA		3	2018	NA	NA	NA	NA	NA	NA	NA	NA	NA	NA
889	MTE000052008	2018-10-03	758	12	1	1	1	NA		2018-08-30	d1	NA		NA		NA		NA		8	2018	NA	NA	NA	NA	NA	NA	NA	NA	NA	NA
202	MU2000035003	2018-11-08	1503	6	1	1	1	NA		2018-10-08	d2	NA		NA		NA		NA		10	2018	NA	NA	NA	NA	NA	NA	NA	NA	NA	NA
1121	SAU000059007	2018-03-14	800	6	2	NA	NA	2018-03-14	URTI	NA		2018-03-14	DYSENTERY	NA		NA		NA		NA	NA	NA	NA	NA	NA	3	2018	3	2018	NA	NA
1156	SEK000004006	2018-05-16	459	6	1	1	1	NA		2018-04-17	d1	NA		NA		NA		NA		4	2018	NA	NA	NA	NA	NA	NA	NA	NA	NA	NA
490	TSI000086008	2018-12-12	1061	4	1	1	1	NA		2018-11-14	d2	NA		NA		NA		NA		11	2018	NA	NA	NA	NA	NA	NA	NA	NA	NA	NA
1134	ZAB000031007	2018-03-15	1182	6	4	NA	NA	2018-03-06	URTI	NA		2018-03-04	URTI	NA		2018-02-18	GE	NA		NA	NA	NA	NA	NA	NA	3	2018	3	2018	2	2018
