# Supplementary material for: Incidence of clinical malaria, acute respiratory illness, and diarrhoea in children in southern Malawi: a prospective cohort study
Source: Malar J. 2021 Dec 20;20:473. doi: 10.1186/s12936-021-04013-5 (PMC8685799; doi:10.1186/s12936-021-04013-5)
Supplement: Supplementary file 8 — Additional file 8. Appendix 8: MMP focal area C weather data. [file 12936_2021_4013_MOESM8_ESM.csv]

Date	Time	TempC	RH	Rainmm	WaterContentmm	WindSpeedms	GustSpeedms	WindDirectionø	BattVc5
12-Apr-19	47:07.0	23.954	94.2	0		0	0	68.8	4.339
11-Apr-19	47:07.0	26.451	77.4	0		0	2.52	158.6	4.291
11-Sep-18	47:07.0	19.365	79.8	0	0.035	0	0	106.7	4.297
11-Sep-18	47:07.0	26.573	54.8	0	0.0354	0	2.01	153	4.339
11-Sep-18	47:07.0	23.521	63.8	0	0.0354	0	1.01	139	4.351
11-Sep-18	47:07.0	21.342	69.2	0	0.0354	0	1.51	167.1	4.345
11-Sep-18	47:07.0	20.198	74.2	0	0.0354	0	0.5	106.7	4.339
11-Sep-18	47:07.0	17.605	82	0	0.0354	0	0	106.7	4.297
11-Sep-18	47:07.0	17.082	80.1	0	0.0354	0	0	106.7	4.327
11-Sep-18	47:07.0	17.962	77.5	0	0.0354	0	0	106.7	4.297
12-Sep-18	47:07.0	16.939	84.3	0	0.0354	0	0	158.6	4.297
12-Sep-18	47:07.0	19.912	81	0	0.0354	0	0	158.6	4.297
12-Sep-18	47:07.0	22.681	67.9	0	0.0354	0	1.51	130.6	4.351
11-Sep-18	47:07.0	29.04	43.3	0	0.0363	0	2.52	171.3	4.339
11-Sep-18	47:07.0	18.842	75.7	0	0.0363	0	0.5	106.7	4.297
12-Sep-18	47:07.0	17.32	81.8	0	0.0363	0	0	158.6	4.297
12-Sep-18	47:07.0	25.671	59.1	0	0.0363	0	2.01	172.7	4.339
12-Sep-18	47:07.0	18.2	78.3	0	0.0363	0	0	158.6	4.333
12-Sep-18	47:07.0	18.129	80.6	0	0.0363	0	0	158.6	4.297
11-Sep-18	47:07.0	20.198	80.7	0	0.0371	0	0.5	133.4	4.297
11-Sep-18	47:07.0	19.746	77.6	0	0.0371	0	0.5	127.8	4.297
12-Sep-18	47:07.0	20.365	73.9	0	0.0371	0	0	158.6	4.303
12-Sep-18	47:07.0	28.766	50.3	0	0.0371	0	2.52	188.1	4.333
12-Sep-18	47:07.0	20.15	73.3	0	0.0371	0	0	160	4.303
10-Sep-18	47:07.0	21.032	73.3	0	0.0375	0	2.01	150.2	4.345
10-Sep-18	47:07.0	20.246	77.9	0	0.0375	0	1.51	136.2	4.357
10-Sep-18	47:07.0	19.888	78.9	0	0.0375	0	0	133.4	4.303
10-Sep-18	47:07.0	20.103	76.8	0	0.0375	0	0	133.4	4.303
10-Sep-18	47:07.0	18.723	81.5	0	0.0375	0	0	133.4	4.303
10-Sep-18	47:07.0	21.891	69.6	0	0.0375	0	1.01	120.7	4.309
11-Sep-18	47:07.0	19.603	69.5	0	0.0375	0	0	160	4.309
11-Sep-18	47:07.0	29.865	40	0	0.0375	0	2.52	164.3	4.345
11-Sep-18	47:07.0	30.849	38.5	0	0.0375	0	2.52	164.3	4.363
11-Sep-18	47:07.0	20.436	72.9	0	0.0375	0	0	160	4.303
12-Sep-18	47:07.0	34.519	35.3	0	0.0375	0	2.01	122.1	4.333
12-Sep-18	47:07.0	33.313	40.1	0	0.0375	0	3.52	179.7	4.369
10-Sep-18	47:07.0	21.199	72.4	0	0.0384	0	2.01	139	4.303
10-Sep-18	47:07.0	19.294	79.6	0	0.0384	0	2.01	143.2	4.315
10-Sep-18	47:07.0	18.961	79.4	0	0.0384	0	1.51	151.6	4.291
10-Sep-18	47:07.0	21.795	69.2	0	0.0384	0	2.52	144.6	4.357
10-Sep-18	47:07.0	22.753	61.4	0	0.0384	0	2.52	136.2	4.333
10-Sep-18	47:07.0	23.232	57.9	0	0.0384	0	2.52	141.8	4.363
10-Sep-18	47:07.0	22.202	66.8	0	0.0384	0	2.01	146	4.345
10-Sep-18	47:07.0	22.202	67.4	0	0.0384	0	1.01	134.8	4.315
10-Sep-18	47:07.0	18.961	78.7	0	0.0392	0	2.52	146	4.297
10-Sep-18	47:07.0	22.417	63.2	0	0.0392	0	2.01	137.6	4.321
10-Sep-18	47:07.0	23.978	58.2	0	0.0392	0	2.52	153	4.339
10-Sep-18	47:07.0	18.794	79	0	0.0392	0	3.02	144.6	4.297
11-Sep-18	47:07.0	21.915	63.1	0	0.0392	0	0	160	4.309
11-Sep-18	47:07.0	20.936	66.7	0	0.0392	0	0	160	4.309
12-Sep-18	47:07.0	35.823	32	0	0.0392	0	3.52	175.5	4.339
10-Sep-18	47:07.0	18.985	78.7	0	0.0401	0	2.52	157.2	4.297
11-Sep-18	47:07.0	23.497	57.2	0	0.0401	0	0	160	4.315
11-Sep-18	47:07.0	30.444	40.4	0	0.0401	0	3.02	161.5	4.339
11-Sep-18	47:07.0	28.841	44.7	0	0.0401	0	3.02	150.2	4.339
11-Sep-18	47:07.0	25.598	51	0	0.0401	0	1.51	123.5	4.321
13-Sep-18	47:07.0	27.702	50.6	0	0.0401	0	1.01	189.5	4.339
11-Sep-18	47:07.0	26.646	49.3	0	0.0405	0	2.01	129.2	4.321
13-Sep-18	47:07.0	17.582	75.7	0	0.0405	0	0	96.9	4.297
13-Sep-18	47:07.0	31.586	40.5	0	0.0405	0	1.01	178.3	4.345
13-Sep-18	47:07.0	24.098	62.1	0	0.0405	0	0	96.9	4.345
13-Sep-18	47:07.0	18.985	76.8	0	0.0405	0	0	96.9	4.303
13-Sep-18	47:07.0	17.011	78	0	0.0405	0	0	96.9	4.297
10-Sep-18	47:07.0	19.865	81.7	0	0.0413	0	2.52	158.6	4.297
10-Sep-18	47:07.0	19.508	80.3	0	0.0413	0	2.01	139	4.297
11-Sep-18	47:07.0	27.974	47.1	0	0.0413	0	2.52	147.4	4.339
13-Sep-18	47:07.0	36.878	26.3	0	0.0413	0	2.01	308.9	4.345
13-Sep-18	47:07.0	18.176	72.4	0	0.0413	0	0	96.9	4.303
14-Sep-18	47:07.0	20.889	72.6	0	0.0413	0	0	116.5	4.297
14-Sep-18	47:07.0	19.651	72.1	0	0.0413	0	0	116.5	4.297
14-Sep-18	47:07.0	19.27	74.3	0	0.0413	0	0	116.5	4.297
14-Sep-18	47:07.0	26.061	62	0	0.0413	0	1.01	130.6	4.351
14-Sep-18	47:07.0	28.941	54.6	0	0.0413	0	2.01	168.5	4.333
30-Aug-18	47:07.0	21.27	82.8	0	0.0421	0	0	102.5	4.363
10-Sep-18	47:07.0	20.77	86.1	0	0.0421	0	3.02	158.6	4.297
12-Sep-18	47:07.0	35.049	31.6	0	0.0421	0	3.02	188.1	4.357
13-Sep-18	47:07.0	37.7	21.6	0	0.0421	0	2.52	335.5	4.327
13-Sep-18	47:07.0	19.08	69.9	0	0.0421	0	0	96.9	4.303
14-Sep-18	47:07.0	34.202	40.3	0	0.0421	0	3.02	183.9	4.351
14-Sep-18	47:07.0	31.103	47.1	0	0.0421	0	2.01	193.7	4.357
15-Sep-18	47:07.0	21.843	52.6	0	0.0421	0	0	103.9	4.303
16-Sep-18	47:07.0	22.011	77.7	0	0.0421	0	0	155.8	4.297
16-Sep-18	47:07.0	23.376	74.4	0	0.0421	0	0	155.8	4.297
16-Sep-18	47:07.0	27.53	64.6	0	0.0421	0	1.51	169.9	4.345
30-Aug-18	47:07.0	23.569	68.9	0	0.0425	0	2.01	146	4.345
30-Aug-18	47:07.0	16.272	91.2	0	0.0425	0	0	89.9	4.303
30-Aug-18	47:07.0	14.816	90.3	0	0.0425	0	0.5	136.2	4.297
30-Aug-18	47:07.0	15.27	88.6	0	0.0425	0	0	150.2	4.297
13-Sep-18	47:07.0	20.77	65	0	0.0425	0	0	96.9	4.303
13-Sep-18	47:07.0	21.891	59.3	0	0.0425	0	0	96.9	4.303
14-Sep-18	47:07.0	21.056	65.5	0	0.0425	0	0	116.5	4.303
14-Sep-18	47:07.0	19.96	69.1	0	0.0425	0	0	116.5	4.321
15-Sep-18	47:07.0	23.93	70.1	0	0.0425	0	2.01	102.5	4.297
15-Sep-18	47:07.0	34.019	44.2	0	0.0425	0	2.01	193.7	4.333
15-Sep-18	47:07.0	25.744	68	0	0.0425	0	3.02	137.6	4.345
15-Sep-18	47:07.0	20.007	63.4	0	0.0425	0	0	103.9	4.297
15-Sep-18	47:07.0	27.554	61.7	0	0.0425	0	2.01	153	4.357
16-Sep-18	47:07.0	23.713	69.2	0	0.0425	0	0	155.8	4.303
16-Sep-18	47:07.0	22.011	74.1	0	0.0425	0	0	155.8	4.297
16-Sep-18	47:07.0	31.663	53.8	0	0.0425	0	2.01	169.9	4.351
16-Sep-18	47:07.0	28.742	60.5	0	0.0425	0	2.01	169.9	4.333
16-Sep-18	47:07.0	23.569	73.8	0	0.0425	0	0	155.8	4.297
17-Sep-18	47:07.0	25.162	57.3	0	0.0425	0	1.51	123.5	4.357
17-Sep-18	47:07.0	29.64	48	0	0.0425	0	2.01	182.5	4.339
17-Sep-18	47:07.0	21.843	63.7	0	0.0425	0	0	133.4	4.297
30-Aug-18	47:07.0	24.629	61.2	0	0.0434	0	3.02	167.1	4.351
30-Aug-18	47:07.0	15.509	86	0	0.0434	0	0	150.2	4.303
30-Aug-18	47:07.0	16.487	81.4	0	0.0434	0	0	150.2	4.303
31-Aug-18	47:07.0	16.439	88.4	0	0.0434	0	0	102.5	4.297
12-Sep-18	47:07.0	23.617	51.7	0	0.0434	0	2.01	117.9	4.303
12-Sep-18	47:07.0	25.695	42.3	0	0.0434	0	3.02	153	4.303
14-Sep-18	47:07.0	36.389	34	0	0.0434	0	2.52	175.5	4.333
14-Sep-18	47:07.0	25.186	55.5	0	0.0434	0	1.51	115.1	4.303
14-Sep-18	47:07.0	22.609	62.5	0	0.0434	0	0	116.5	4.303
15-Sep-18	47:07.0	20.793	65.9	0	0.0434	0	0	103.9	4.297
15-Sep-18	47:07.0	20.15	61.6	0	0.0434	0	0	103.9	4.297
15-Sep-18	47:07.0	30.722	52.1	0	0.0434	0	2.01	188.1	4.345
15-Sep-18	47:07.0	21.127	59.7	0	0.0434	0	0	103.9	4.303
16-Sep-18	47:07.0	24.363	63.8	0	0.0434	0	0	155.8	4.303
17-Sep-18	47:07.0	20.174	64.3	0	0.0434	0	0	133.4	4.297
17-Sep-18	47:07.0	27.014	57.8	0	0.0434	0	2.01	167.1	4.339
17-Sep-18	47:07.0	21.604	57.9	0	0.0434	0	0	133.4	4.297
1-Oct-18	47:07.0	24.726	66.6	0	0.0434	0	2.52	155.8	4.351
1-Oct-18	47:07.0	23.064	74.8	0	0.0434	0	2.01	150.2	4.339
1-Oct-18	47:07.0	21.103	84.8	0	0.0434	0	1.51	178.3	4.315
1-Oct-18	47:07.0	24.098	66	0	0.0434	0	3.02	136.2	4.339
2-Oct-18	47:07.0	19.008	84.3	0	0.0434	0	0	137.6	4.297
2-Oct-18	47:07.0	22.369	81.8	0	0.0434	0	0	137.6	4.321
2-Oct-18	47:07.0	24.267	71.7	0	0.0434	0	1.51	129.2	4.363
30-Aug-18	47:07.0	24.871	56.4	0	0.0442	0	2.52	160	4.339
30-Aug-18	47:07.0	19.436	70.4	0	0.0442	0	2.52	148.8	4.303
30-Aug-18	47:07.0	17.701	75.5	0	0.0442	0	0.5	150.2	4.303
31-Aug-18	47:07.0	26.28	54.2	0	0.0442	0	2.01	186.7	4.345
31-Aug-18	47:07.0	15.939	84.4	0	0.0442	0	0	102.5	4.303
31-Aug-18	47:07.0	14.984	87.2	0	0.0442	0	0	102.5	4.297
31-Aug-18	47:07.0	24.122	65.1	0	0.0442	0	1.51	182.5	4.345
31-Aug-18	47:07.0	21.437	79.3	0	0.0442	0	1.01	127.8	4.363
10-Sep-18	47:07.0	21.843	87.8	0	0.0442	0	1.51	136.2	4.297
12-Sep-18	47:07.0	35.049	25.9	0	0.0442	0	2.52	169.9	4.333
12-Sep-18	47:07.0	24.363	46.3	0	0.0442	0	0	164.3	4.309
13-Sep-18	47:07.0	39.318	19.6	0	0.0442	0	2.52	49.1	4.363
13-Sep-18	47:07.0	26.402	46.8	0	0.0442	0	1.01	132	4.303
14-Sep-18	47:07.0	39.29	19.1	0	0.0442	0	3.02	158.6	4.339
14-Sep-18	47:07.0	38.282	27.3	0	0.0442	0	3.02	178.3	4.339
15-Sep-18	47:07.0	25.38	54.6	0	0.0442	0	0	119.3	4.303
15-Sep-18	47:07.0	22.226	46.5	0	0.0442	0	0	103.9	4.303
15-Sep-18	47:07.0	37.37	32.1	0	0.0442	0	2.52	133.4	4.345
15-Sep-18	47:07.0	27.431	47.3	0	0.0442	0	1.01	113.7	4.303
16-Sep-18	47:07.0	27.038	60.9	0	0.0442	0	1.01	120.7	4.303
17-Sep-18	47:07.0	36.362	28.4	0	0.0442	0	3.02	140.4	4.363
17-Sep-18	47:07.0	22.513	56.7	0	0.0442	0	0	133.4	4.327
17-Sep-18	47:07.0	37.921	24.5	0	0.0442	0	3.02	91.3	4.339
17-Sep-18	47:07.0	21.223	58.9	0	0.0442	0	0	133.4	4.297
1-Oct-18	47:07.0	24.122	69.5	0	0.0442	0	4.03	148.8	4.351
1-Oct-18	47:07.0	28.617	52.9	0	0.0442	0	3.02	167.1	4.345
1-Oct-18	47:07.0	20.627	86.4	0	0.0442	0	1.51	158.6	4.297
1-Oct-18	47:07.0	20.603	87.8	0	0.0442	0	1.01	174.1	4.297
2-Oct-18	47:07.0	20.365	78.2	0	0.0442	0	1.51	148.8	4.303
2-Oct-18	47:07.0	19.722	80.6	0	0.0442	0	1.51	139	4.297
2-Oct-18	47:07.0	26.524	60.2	0	0.0442	0	2.01	140.4	4.351
2-Oct-18	47:07.0	28.891	52.9	0	0.0442	0	2.52	172.7	4.339
29-Aug-18	47:07.0	21.461	58.3	0	0.0446	0	4.53	143.2	4.303
29-Aug-18	47:07.0	20.603	64.6	0	0.0446	0	4.03	150.2	4.303
30-Aug-18	47:07.0	26.965	48.1	0	0.0446	0	2.52	168.5	4.339
31-Aug-18	47:07.0	29.315	46.1	0	0.0446	0	2.52	175.5	4.345
31-Aug-18	47:07.0	17.082	81	0	0.0446	0	0	102.5	4.303
10-Sep-18	47:07.0	21.772	87	0	0.0446	0	2.01	154.4	4.297
12-Sep-18	47:07.0	24.677	47.7	0	0.0446	0	0	164.3	4.309
13-Sep-18	47:07.0	38.84	17.3	0	0.0446	0	2.01	172.7	4.351
13-Sep-18	47:07.0	25.72	33.2	0	0.0446	0	0	119.3	4.303
14-Sep-18	47:07.0	23.304	41.9	0	0.0446	0	0	103.9	4.303
15-Sep-18	47:07.0	38.504	30.3	0	0.0446	0	2.52	157.2	4.375
16-Sep-18	47:07.0	36.769	35.3	0	0.0446	0	2.52	193.7	4.333
16-Sep-18	47:07.0	35.904	40	0	0.0446	0	1.51	195.1	4.339
17-Sep-18	47:07.0	24.629	50.5	0	0.0446	0	0	134.8	4.303
18-Sep-18	47:07.0	20.889	72.7	0	0.0446	0	0	96.9	4.303
19-Sep-18	47:07.0	19.865	57.6	0	0.0446	0	0	116.5	4.297
19-Sep-18	47:07.0	25.768	39.9	0	0.0446	0	0.5	169.9	4.297
19-Sep-18	47:07.0	21.27	53.5	0	0.0446	0	0.5	116.5	4.297
19-Sep-18	47:07.0	34.677	25.1	0	0.0446	0.5	6.04	32.3	4.363
23-Sep-18	47:07.0	23.208	75.4	0	0.0446	0	1.01	141.8	4.351
23-Sep-18	47:07.0	28.147	59.5	0	0.0446	0	2.52	172.7	4.351
23-Sep-18	47:07.0	22.226	81	0	0.0446	0	0	115.1	4.303
1-Oct-18	47:07.0	20.507	89.6	0	0.0446	0	1.01	146	4.303
1-Oct-18	47:07.0	28.642	48	0	0.0446	0.5	3.52	176.9	4.351
2-Oct-18	47:07.0	21.032	75.4	0	0.0446	0	1.51	148.8	4.303
2-Oct-18	47:07.0	21.724	72	0	0.0446	0	2.01	147.4	4.303
29-Aug-18	47:07.0	19.008	83.7	0	0.0454	0	0	99.7	4.315
29-Aug-18	47:07.0	22.011	68.5	0	0.0454	0	1.51	109.5	4.309
30-Aug-18	47:07.0	28.196	44	0	0.0454	0	3.52	183.9	4.339
31-Aug-18	47:07.0	19.199	73.2	0	0.0454	0	1.51	143.2	4.303
31-Aug-18	47:07.0	17.605	77.2	0	0.0454	0	0.5	102.5	4.321
12-Sep-18	47:07.0	29.64	40.2	0	0.0454	0	2.01	127.8	4.315
12-Sep-18	47:07.0	34.019	22.9	0	0.0454	0	2.52	176.9	4.333
12-Sep-18	47:07.0	32.768	21.6	0	0.0454	0	2.52	150.2	4.327
12-Sep-18	47:07.0	28.369	34.8	0	0.0454	0	1.01	132	4.309
13-Sep-18	47:07.0	26.231	31.6	0	0.0454	0	0	119.3	4.309
13-Sep-18	47:07.0	27.949	34.1	0	0.0454	0	1.01	117.9	4.303
13-Sep-18	47:07.0	37.976	18.1	0	0.0454	0	2.01	140.4	4.321
14-Sep-18	47:07.0	37.866	20.6	0	0.0454	0	3.02	182.5	4.327
14-Sep-18	47:07.0	24.122	39.2	0	0.0454	0	0	103.9	4.303
15-Sep-18	47:07.0	27.801	47	0	0.0454	0	0	102.5	4.303
15-Sep-18	47:07.0	28.593	42.7	0	0.0454	0	0.5	103.9	4.303
15-Sep-18	47:07.0	38.143	28	0	0.0454	0	2.01	169.9	4.339
16-Sep-18	47:07.0	37.288	31.4	0	0.0454	0	3.02	185.3	4.345
16-Sep-18	47:07.0	27.776	47.1	0	0.0454	0	2.01	140.4	4.303
17-Sep-18	47:07.0	26.231	48.3	0	0.0454	0	1.51	134.8	4.303
18-Sep-18	47:07.0	21.342	66.9	0	0.0454	0	0	96.9	4.303
18-Sep-18	47:07.0	22.154	58.2	0	0.0454	0	0	96.9	4.297
18-Sep-18	47:07.0	19.175	75.8	0	0.0454	0	0	96.9	4.297
18-Sep-18	47:07.0	26.426	58.7	0	0.0454	0	0.5	110.9	4.345
19-Sep-18	47:07.0	30.596	31.1	0	0.0454	0	2.01	167.1	4.339
19-Sep-18	47:07.0	33.001	28.5	0	0.0454	0	3.52	9.8	4.333
22-Sep-18	47:07.0	22.968	73.2	0	0.0454	0	1.01	139	4.363
23-Sep-18	47:07.0	26.818	66.9	0	0.0454	0	2.01	161.5	4.345
23-Sep-18	47:07.0	31.714	49.7	0	0.0454	0	2.52	182.5	4.339
23-Sep-18	47:07.0	20.817	79.5	0	0.0454	0	0	115.1	4.297
23-Sep-18	47:07.0	20.031	82.2	0	0.0454	0	0	115.1	4.297
24-Sep-18	47:07.0	22.92	76.7	0	0.0454	0	0	96.9	4.303
24-Sep-18	47:07.0	27.161	65.3	0	0.0454	0	2.01	115.1	4.339
24-Sep-18	47:07.0	19.984	80.7	0	0.0454	0	0	96.9	4.297
2-Oct-18	47:07.0	30.849	46.9	0	0.0454	0	3.52	172.7	4.333
2-Oct-18	47:07.0	22.633	68	0	0.0454	0	2.52	146	4.303
29-Aug-18	47:07.0	22.345	70.4	0	0.0462	0	0	99.7	4.327
29-Aug-18	47:07.0	20.484	78	0	0.0462	0	0	99.7	4.321
29-Aug-18	47:07.0	19.793	81.4	0	0.0462	0	0	99.7	4.321
30-Aug-18	47:07.0	20.817	64	0	0.0462	0	1.51	122.1	4.309
31-Aug-18	47:07.0	29.34	42	0	0.0462	0	3.02	167.1	4.339
31-Aug-18	47:07.0	20.198	70.8	0	0.0462	0	2.52	151.6	4.303
1-Sep-18	47:07.0	25.939	69.5	0	0.0462	0	1.51	151.6	4.339
1-Sep-18	47:07.0	21.604	80.6	0	0.0462	0	1.51	146	4.351
1-Sep-18	47:07.0	20.412	82.9	0	0.0462	0	0	122.1	4.297
9-Sep-18	47:07.0	21.676	85.2	0	0.0462	0.5	3.02	143.2	4.303
12-Sep-18	47:07.0	30.849	34.4	0	0.0462	0	2.01	139	4.315
13-Sep-18	47:07.0	27.85	27.3	0	0.0462	0	0	119.3	4.309
14-Sep-18	47:07.0	29.74	25.8	0	0.0462	0	0	103.9	4.303
14-Sep-18	47:07.0	28.568	28.8	0	0.0462	0	0	103.9	4.303
14-Sep-18	47:07.0	25.914	36.1	0	0.0462	0	0	103.9	4.303
15-Sep-18	47:07.0	32.691	34.5	0	0.0462	0	1.51	119.3	4.309
15-Sep-18	47:07.0	38.672	21.3	0	0.0462	0	2.01	183.9	4.4
15-Sep-18	47:07.0	33.914	36.6	0	0.0462	0	2.52	144.6	4.315
15-Sep-18	47:07.0	30.192	41.2	0	0.0462	0	0	109.5	4.303
16-Sep-18	47:07.0	28.766	44.4	0	0.0462	0	1.51	136.2	4.303
16-Sep-18	47:07.0	29.815	34.5	0	0.0462	0	0	150.2	4.303
16-Sep-18	47:07.0	38.756	26.3	0	0.0462	0	2.52	169.9	4.339
17-Sep-18	47:07.0	24.508	50.4	0	0.0462	0	0	96.9	4.303
18-Sep-18	47:07.0	19.365	73.4	0	0.0462	0	0	96.9	4.297
18-Sep-18	47:07.0	20.246	71.1	0	0.0462	0	0	96.9	4.297
18-Sep-18	47:07.0	32.924	29.5	0	0.0462	1.01	7.05	23.9	4.339
18-Sep-18	47:07.0	23.184	53	0	0.0462	0	0	96.9	4.303
19-Sep-18	47:07.0	20.365	52.3	0	0.0462	0	0	119.3	4.297
19-Sep-18	47:07.0	36.905	23	0	0.0462	0	4.03	39.3	4.345
19-Sep-18	47:07.0	19.888	54.7	0	0.0462	0	0	116.5	4.297
22-Sep-18	47:07.0	29.59	50.8	0	0.0462	0	3.52	157.2	4.333
22-Sep-18	47:07.0	21.127	77.6	0	0.0462	0	0	115.1	4.297
22-Sep-18	47:07.0	21.819	77.4	0	0.0462	0	1.01	129.2	4.297
22-Sep-18	47:07.0	26.378	63.3	0	0.0462	0	2.52	140.4	4.351
23-Sep-18	47:07.0	32.458	46.4	0	0.0462	0	3.52	160	4.351
23-Sep-18	47:07.0	21.628	76.1	0	0.0462	0	1.01	120.7	4.333
24-Sep-18	47:07.0	20.412	78.5	0	0.0462	0	0	96.9	4.297
24-Sep-18	47:07.0	21.891	74.5	0	0.0462	0	0	96.9	4.297
24-Sep-18	47:07.0	32.51	46.3	0	0.0462	0	1.01	182.5	4.339
24-Sep-18	47:07.0	29.84	57.1	0	0.0462	0	1.01	181.1	4.363
25-Sep-18	47:07.0	31.816	53.2	0	0.0462	0	1.51	150.2	4.345
25-Sep-18	47:07.0	24.702	73.5	0	0.0462	0	1.01	102.5	4.309
25-Sep-18	47:07.0	27.727	66.1	0	0.0462	0	1.51	143.2	4.345
1-Oct-18	47:07.0	23.232	63.2	0	0.0462	0	2.01	150.2	4.303
1-Oct-18	47:07.0	21.032	69.5	0	0.0462	0	0	148.8	4.303
1-Oct-18	47:07.0	20.15	91.1	0	0.0462	0	1.51	147.4	4.303
3-Oct-18	47:07.0	24.436	75.8	0	0.0462	0	0	127.8	4.315
3-Oct-18	47:07.0	26.622	63.9	0	0.0462	0	2.01	137.6	4.351
3-Oct-18	47:07.0	19.888	80.5	0	0.0462	0	0	127.8	4.297
3-Oct-18	47:07.0	29.59	54.7	0	0.0462	0	2.01	192.3	4.339
3-Oct-18	47:07.0	19.888	82.1	0	0.0462	0	0	127.8	4.297
29-Aug-18	47:07.0	21.413	79.9	0.2	0.047	0	2.52	123.5	4.345
29-Aug-18	47:07.0	23.569	79.8	0	0.047	0	0	126.4	4.363
29-Aug-18	47:07.0	25.089	74	0	0.047	0	0	112.3	4.357
29-Aug-18	47:07.0	25.695	62.6	0	0.047	0	0	101.1	4.351
30-Aug-18	47:07.0	29.49	40	0	0.047	0	2.52	172.7	4.357
30-Aug-18	47:07.0	20.984	68	0	0.047	0	3.02	148.8	4.303
1-Sep-18	47:07.0	30.243	50.5	0	0.047	0	2.52	186.7	4.363
1-Sep-18	47:07.0	27.825	59.4	0	0.047	0	2.52	160	4.351
1-Sep-18	47:07.0	18.675	84.7	0	0.047	0	0	122.1	4.297
1-Sep-18	47:07.0	19.199	83.7	0	0.047	0	0	122.1	4.297
9-Sep-18	47:07.0	22.729	80.9	0.2	0.047	0.5	3.02	130.6	4.303
13-Sep-18	47:07.0	31.026	22.5	0	0.047	0	2.01	123.5	4.309
13-Sep-18	47:07.0	35.049	16.4	0	0.047	0	2.01	150.2	4.321
13-Sep-18	47:07.0	36.471	16	0	0.047	0	3.02	134.8	4.333
14-Sep-18	47:07.0	35.395	23	0	0.047	0	2.52	146	4.327
14-Sep-18	47:07.0	33.678	21.3	0	0.047	0	2.01	144.6	4.315
14-Sep-18	47:07.0	36.769	23.7	0	0.047	0	3.52	164.3	4.339
14-Sep-18	47:07.0	32.047	22.5	0	0.047	0	1.01	126.4	4.309
15-Sep-18	47:07.0	36.905	24.1	0	0.047	0	2.01	172.7	4.357
15-Sep-18	47:07.0	35.662	28.4	0	0.047	0	2.01	175.5	4.321
16-Sep-18	47:07.0	38.143	25.7	0	0.047	0	3.52	168.5	4.345
16-Sep-18	47:07.0	30.394	34.9	0	0.047	0	2.52	146	4.303
16-Sep-18	47:07.0	29.815	33.8	0	0.047	0	0	150.2	4.303
16-Sep-18	47:07.0	32.201	29.5	0	0.047	0	1.01	148.8	4.309
17-Sep-18	47:07.0	39.036	22.1	0	0.047	0	3.52	87	4.333
17-Sep-18	47:07.0	28.221	37.9	0	0.047	0	0	96.9	4.303
17-Sep-18	47:07.0	26.916	40.4	0	0.047	0	0.5	96.9	4.303
17-Sep-18	47:07.0	39.8	19.8	0	0.047	0	2.01	119.3	4.369
18-Sep-18	47:07.0	35.448	25.1	0	0.047	1.01	5.03	21.1	4.339
18-Sep-18	47:07.0	38.087	21.8	0	0.047	1.01	4.03	16.8	4.339
19-Sep-18	47:07.0	38.282	19.9	0	0.047	0	4.03	26.7	4.333
19-Sep-18	47:07.0	21.318	51.3	0	0.047	0	0	126.4	4.303
20-Sep-18	47:07.0	28.667	43.6	0	0.047	0	3.52	14	4.297
22-Sep-18	47:07.0	20.65	74.3	0	0.047	0	0	115.1	4.297
22-Sep-18	47:07.0	30.9	42.9	0	0.047	0	3.02	146	4.369
23-Sep-18	47:07.0	33.809	41.7	0	0.047	0	3.52	155.8	4.363
23-Sep-18	47:07.0	22.633	72	0	0.047	0	2.01	140.4	4.303
24-Sep-18	47:07.0	34.942	29.7	0	0.047	0	3.52	73	4.333
24-Sep-18	47:07.0	22.968	70.9	0	0.047	0	0	96.9	4.339
25-Sep-18	47:07.0	23.04	74.7	0	0.047	0	0	98.3	4.297
25-Sep-18	47:07.0	22.657	77.7	0	0.047	0	0	98.3	4.297
25-Sep-18	47:07.0	34.995	36.9	0	0.047	0	3.02	18.3	4.333
1-Oct-18	47:07.0	22.034	64.5	0	0.047	0	0	148.8	4.309
1-Oct-18	47:07.0	19.96	91.2	0.2	0.047	0	2.01	161.5	4.303
1-Oct-18	47:07.0	30.016	43.3	0	0.047	0.5	3.02	168.5	4.351
2-Oct-18	47:07.0	32.304	41.3	0	0.047	0	3.02	169.9	4.351
3-Oct-18	47:07.0	35.448	34.2	0	0.047	0	2.01	151.6	4.339
3-Oct-18	47:07.0	22.633	71	0	0.047	0	0.5	127.8	4.327
3-Oct-18	47:07.0	20.722	76.8	0	0.047	0	0	127.8	4.297
29-Aug-18	47:07.0	26.671	72.6	0	0.0474	0	3.52	141.8	4.345
29-Aug-18	47:07.0	24.002	70.3	0	0.0474	0	2.52	129.2	4.339
29-Aug-18	47:07.0	25.647	58.1	0	0.0474	0	0.5	99.7	4.345
30-Aug-18	47:07.0	18.961	62.5	0	0.0474	0	0	122.1	4.315
30-Aug-18	47:07.0	17.867	66.8	0	0.0474	0	0	122.1	4.309
31-Aug-18	47:07.0	31.714	37.3	0	0.0474	0	2.52	189.5	4.363
1-Sep-18	47:07.0	20.507	72.4	0	0.0474	0	1.01	115.1	4.303
1-Sep-18	47:07.0	19.127	78.1	0	0.0474	0	0	122.1	4.303
1-Sep-18	47:07.0	18.271	82.2	0	0.0474	0	0	122.1	4.303
2-Sep-18	47:07.0	24.629	70.6	0	0.0474	0	1.01	136.2	4.363
13-Sep-18	47:07.0	32.975	23	0	0.0474	0	2.01	134.8	4.315
16-Sep-18	47:07.0	37.48	24.3	0	0.0474	0	3.02	153	4.339
16-Sep-18	47:07.0	36.065	25.2	0	0.0474	0	2.52	147.4	4.327
16-Sep-18	47:07.0	34.308	26.5	0	0.0474	0	2.52	141.8	4.315
17-Sep-18	47:07.0	27.899	38.7	0	0.0474	0	0	96.9	4.303
17-Sep-18	47:07.0	29.916	34.1	0	0.0474	0	1.51	98.3	4.303
17-Sep-18	47:07.0	39.375	20.7	0	0.0474	0	2.52	148.8	4.333
18-Sep-18	47:07.0	39.403	18.3	0	0.0474	0.5	4.03	28.1	4.381
19-Sep-18	47:07.0	22.298	49.5	0	0.0474	0	0	126.4	4.303
20-Sep-18	47:07.0	26.012	42.7	0	0.0474	0	0.5	47.7	4.297
20-Sep-18	47:07.0	31.103	39.9	0	0.0474	0.5	5.03	16.8	4.339
20-Sep-18	47:07.0	27.604	43.5	0	0.0474	0	3.52	26.7	4.297
20-Sep-18	47:07.0	33.574	35.7	0	0.0474	0	3.52	25.3	4.351
20-Sep-18	47:07.0	35.904	32.4	0	0.0474	0	2.52	36.5	4.345
21-Sep-18	47:07.0	27.505	54.6	0	0.0474	0	1.51	153	4.345
21-Sep-18	47:07.0	28.791	51	0	0.0474	0	2.01	153	4.333
21-Sep-18	47:07.0	30.722	47	0	0.0474	0	2.52	168.5	4.351
22-Sep-18	47:07.0	32.949	33	0	0.0474	0	2.52	162.9	4.333
22-Sep-18	47:07.0	22.25	64.9	0	0.0474	0	0	115.1	4.303
22-Sep-18	47:07.0	22.011	69.5	0	0.0474	0	0.5	115.1	4.297
23-Sep-18	47:07.0	24.871	54.7	0	0.0474	0	2.01	137.6	4.303
23-Sep-18	47:07.0	23.617	62.8	0	0.0474	0	2.01	134.8	4.303
24-Sep-18	47:07.0	25.016	62.3	0	0.0474	0	2.01	112.3	4.303
24-Sep-18	47:07.0	23.376	68.1	0	0.0474	0	0	92.7	4.303
25-Sep-18	47:07.0	36.987	31	0	0.0474	0	3.02	50.5	4.351
25-Sep-18	47:07.0	23.761	71.6	0	0.0474	0	0	98.3	4.297
25-Sep-18	47:07.0	24.243	70.3	0	0.0474	0	1.01	99.7	4.303
30-Sep-18	47:07.0	27.924	58.1	0	0.0474	1.01	4.53	147.4	4.345
30-Sep-18	47:07.0	25.574	67.6	0	0.0474	0.5	3.52	147.4	4.363
1-Oct-18	47:07.0	19.793	90	2.2	0.0474	0	3.02	171.3	4.303
1-Oct-18	47:07.0	24.75	54.1	0	0.0474	0	0	148.8	4.315
1-Oct-18	47:07.0	23.04	59.3	0	0.0474	0	0	148.8	4.309
4-Oct-18	47:07.0	26.28	57.1	0	0.0474	0	3.02	165.7	4.357
4-Oct-18	47:07.0	24.412	59.3	0	0.0474	0	1.51	140.4	4.309
4-Oct-18	47:07.0	28.221	56.3	0	0.0474	0	2.52	143.2	4.351
5-Oct-18	47:07.0	23.304	66.1	0	0.0474	0	3.52	169.9	4.363
5-Oct-18	47:07.0	25.234	61.5	0	0.0474	0.5	3.52	160	4.351
29-Aug-18	47:07.0	22.537	79.4	0	0.0482	0	2.52	171.3	4.345
29-Aug-18	47:07.0	22.705	89.4	0	0.0482	0	1.51	150.2	4.339
30-Aug-18	47:07.0	29.19	38.8	0	0.0482	0	3.02	168.5	4.351
30-Aug-18	47:07.0	21.032	57.5	0	0.0482	0	0	122.1	4.315
31-Aug-18	47:07.0	31.484	34.3	0	0.0482	0	2.52	185.3	4.345
31-Aug-18	47:07.0	19.365	67.9	0	0.0482	0	0	95.5	4.303
1-Sep-18	47:07.0	31.153	45.2	0	0.0482	0	3.02	190.9	4.345
1-Sep-18	47:07.0	21.437	66.3	0	0.0482	0	0.5	98.3	4.303
2-Sep-18	47:07.0	17.938	80.7	0	0.0482	0	0	136.2	4.303
2-Sep-18	47:07.0	17.51	83.2	0	0.0482	0	0	136.2	4.297
2-Sep-18	47:07.0	19.103	83.6	0	0.0482	0	0	136.2	4.297
2-Sep-18	47:07.0	27.308	60.7	0	0.0482	0	1.51	172.7	4.345
2-Sep-18	47:07.0	30.369	51.9	0	0.0482	0	1.51	179.7	4.339
3-Sep-18	47:07.0	32.949	32.6	0	0.0482	1.01	6.04	23.9	4.345
9-Sep-18	47:07.0	32.665	34.6	0	0.0482	1.51	5.54	26.7	4.333
9-Sep-18	47:07.0	31.001	37.2	0	0.0482	1.51	6.54	22.5	4.345
17-Sep-18	47:07.0	32.407	28.8	0	0.0482	0	1.51	115.1	4.303
17-Sep-18	47:07.0	35.689	24.5	0	0.0482	0	2.52	148.8	4.321
17-Sep-18	47:07.0	36.851	25.2	0	0.0482	0	3.02	143.2	4.333
18-Sep-18	47:07.0	23.665	46.6	0	0.0482	0	0	126.4	4.303
18-Sep-18	47:07.0	24.847	43.7	0	0.0482	0	0	126.4	4.303
19-Sep-18	47:07.0	38.84	18.1	0	0.0482	0	3.52	40.7	4.369
20-Sep-18	47:07.0	24.532	43.1	0	0.0482	0	1.51	77.2	4.297
21-Sep-18	47:07.0	33.105	39.5	0	0.0482	0	3.02	157.2	4.333
21-Sep-18	47:07.0	24.243	59.1	0	0.0482	0	0	98.3	4.297
21-Sep-18	47:07.0	25.428	57.9	0	0.0482	0	0	98.3	4.297
21-Sep-18	47:07.0	23.472	62.6	0	0.0482	0	0	98.3	4.297
22-Sep-18	47:07.0	26.109	49.9	0	0.0482	0	2.52	141.8	4.303
22-Sep-18	47:07.0	23.184	57.8	0	0.0482	0	1.01	115.1	4.303
22-Sep-18	47:07.0	27.186	44.4	0	0.0482	0	2.52	144.6	4.303
23-Sep-18	47:07.0	33.992	40.3	0	0.0482	0	3.02	174.1	4.339
24-Sep-18	47:07.0	36.715	25.9	0	0.0482	0	2.52	126.4	4.327
25-Sep-18	47:07.0	24.702	68.8	0	0.0482	0	1.51	139	4.303
25-Sep-18	47:07.0	25.428	65.5	0	0.0482	0	4.53	147.4	4.303
25-Sep-18	47:07.0	37.673	27	0	0.0482	0	3.02	67.4	4.351
30-Sep-18	47:07.0	22.776	76.2	0	0.0482	0.5	3.02	190.9	4.303
30-Sep-18	47:07.0	29.515	53	0	0.0482	0.5	4.03	148.8	4.339
1-Oct-18	47:07.0	30.419	42.3	0	0.0482	0	3.02	164.3	4.339
2-Oct-18	47:07.0	22.609	64.8	0	0.0482	0	0	130.6	4.303
3-Oct-18	47:07.0	23.256	66.7	0	0.0482	0	0	130.6	4.303
3-Oct-18	47:07.0	22.202	67.1	0	0.0482	0	0	130.6	4.303
3-Oct-18	47:07.0	35.529	32.5	0	0.0482	0	3.02	50.5	4.363
4-Oct-18	47:07.0	30.495	50.1	0	0.0482	0	2.52	157.2	4.339
4-Oct-18	47:07.0	22.226	60.3	0	0.0482	0	0	116.5	4.297
5-Oct-18	47:07.0	22.417	70	0	0.0482	0	2.52	161.5	4.327
5-Oct-18	47:07.0	21.533	70.1	0	0.0482	0	2.52	155.8	4.297
30-Aug-18	47:07.0	22.729	50.3	0	0.049	0	1.51	122.1	4.321
30-Aug-18	47:07.0	25.914	42.7	0	0.049	0	1.51	113.7	4.321
31-Aug-18	47:07.0	20.65	62.2	0	0.049	0	0	95.5	4.309
1-Sep-18	47:07.0	32.665	41.1	0	0.049	0	3.02	161.5	4.333
2-Sep-18	47:07.0	33.652	41.1	0	0.049	0	2.01	199.4	4.333
2-Sep-18	47:07.0	19.746	72.8	0	0.049	0	0	136.2	4.303
3-Sep-18	47:07.0	30.849	38.2	0	0.049	1.51	6.04	21.1	4.333
3-Sep-18	47:07.0	19.032	69.6	0	0.049	0	0	133.4	4.303
3-Sep-18	47:07.0	18.485	74.9	0	0.049	0	0	133.4	4.303
3-Sep-18	47:07.0	17.986	77.4	0	0.049	0	0	133.4	4.297
3-Sep-18	47:07.0	19.746	78	0	0.049	0	0.5	116.5	4.297
3-Sep-18	47:07.0	28.816	42.7	0	0.049	0.5	7.05	75.8	4.357
4-Sep-18	47:07.0	17.938	62.7	0	0.049	0	0	33.7	4.297
4-Sep-18	47:07.0	27.259	47.9	0	0.049	0	4.03	32.3	4.291
4-Sep-18	47:07.0	29.64	41.4	0	0.049	1.01	5.54	23.9	4.357
4-Sep-18	47:07.0	18.2	60.7	0	0.049	0	0	33.7	4.297
8-Sep-18	47:07.0	25.04	59.2	0	0.049	0	0.5	348.2	4.315
8-Sep-18	47:07.0	23.04	61.5	0	0.049	0	0.5	328.5	4.297
8-Sep-18	47:07.0	30.016	46.5	0	0.049	0	2.52	39.3	4.345
9-Sep-18	47:07.0	28.791	41.3	0	0.049	1.01	5.54	25.3	4.297
9-Sep-18	47:07.0	37.343	27.6	0	0.049	0.5	4.03	26.7	4.333
9-Sep-18	47:07.0	35.128	31	0	0.049	1.01	5.54	12.6	4.339
9-Sep-18	47:07.0	28.444	41.5	0	0.049	0.5	5.54	19.7	4.297
17-Sep-18	47:07.0	33.861	27.4	0	0.049	0	2.52	137.6	4.309
20-Sep-18	47:07.0	29.065	34	0	0.049	0	2.01	32.3	4.297
20-Sep-18	47:07.0	29.365	32.3	0	0.049	0	2.01	22.5	4.297
20-Sep-18	47:07.0	26.158	38.2	0	0.049	0	0.5	50.5	4.297
20-Sep-18	47:07.0	37.645	28.3	0	0.049	0	3.52	53.3	4.339
21-Sep-18	47:07.0	35.235	30.9	0	0.049	0	2.52	155.8	4.351
22-Sep-18	47:07.0	24.798	51.9	0	0.049	0	1.51	129.2	4.303
22-Sep-18	47:07.0	35.636	30.7	0	0.049	0	2.52	167.1	4.351
23-Sep-18	47:07.0	26.28	57.9	0	0.049	0	2.01	134.8	4.303
23-Sep-18	47:07.0	26.965	52.2	0	0.049	0	2.01	133.4	4.303
23-Sep-18	47:07.0	34.097	38.2	0	0.049	0	4.03	171.3	4.345
23-Sep-18	47:07.0	33.079	36.6	0	0.049	0	3.02	165.7	4.333
24-Sep-18	47:07.0	38.004	26.4	0	0.049	0	2.52	160	4.351
24-Sep-18	47:07.0	26.622	58.9	0	0.049	0.5	3.52	150.2	4.303
25-Sep-18	47:07.0	38.115	25.5	0	0.049	0	3.02	9.8	4.357
30-Sep-18	47:07.0	32.536	43.4	0	0.049	0.5	4.03	153	4.351
30-Sep-18	47:07.0	20.793	83.2	0	0.049	0	2.52	185.3	4.303
30-Sep-18	47:07.0	23.905	71.7	0	0.049	0	3.52	154.4	4.297
30-Sep-18	47:07.0	30.268	54	0	0.049	1.01	4.53	172.7	4.339
30-Sep-18	47:07.0	24.677	69.7	0	0.049	0	3.52	144.6	4.309
1-Oct-18	47:07.0	27.136	46.7	0	0.049	0	2.52	174.1	4.321
1-Oct-18	47:07.0	25.914	50.2	0	0.049	0	1.01	150.2	4.321
1-Oct-18	47:07.0	29.815	40.3	0	0.049	0	3.02	168.5	4.351
1-Oct-18	47:07.0	28.841	40.8	0	0.049	0	3.02	165.7	4.333
2-Oct-18	47:07.0	23.689	60.2	0	0.049	0	0	130.6	4.303
2-Oct-18	47:07.0	33.992	37.3	0	0.049	0	3.02	190.9	4.369
4-Oct-18	47:07.0	22.13	49.4	0	0.049	0	0	116.5	4.297
4-Oct-18	47:07.0	21.39	53.4	0	0.049	0	0	116.5	4.297
4-Oct-18	47:07.0	31.357	47.3	0	0.049	0	3.02	183.9	4.339
5-Oct-18	47:07.0	21.987	66.6	0	0.049	0	3.02	158.6	4.297
5-Oct-18	47:07.0	23.328	54	0	0.049	0	5.03	147.4	4.297
29-Aug-18	47:07.0	20.889	91.5	2	0.0494	0	0.5	136.2	4.339
30-Aug-18	47:07.0	28.692	38.7	0	0.0494	0	2.01	139	4.345
30-Aug-18	47:07.0	27.554	39.1	0	0.0494	0	2.52	137.6	4.327
31-Aug-18	47:07.0	31.204	33.1	0	0.0494	0	3.02	160	4.357
31-Aug-18	47:07.0	23.761	51.4	0	0.0494	0	0	95.5	4.309
31-Aug-18	47:07.0	22.848	56.2	0	0.0494	0	0	95.5	4.333
2-Sep-18	47:07.0	18.509	77.2	0	0.0494	0	0	136.2	4.303
2-Sep-18	47:07.0	21.127	68.1	0	0.0494	0	0	136.2	4.303
3-Sep-18	47:07.0	34.942	28.4	0	0.0494	1.01	5.54	19.7	4.345
3-Sep-18	47:07.0	22.178	61.8	0	0.0494	0	0.5	120.7	4.303
4-Sep-18	47:07.0	32.717	34.6	0	0.0494	1.01	5.03	28.1	4.345
4-Sep-18	47:07.0	18.533	60	0	0.0494	0	0.5	33.7	4.297
4-Sep-18	47:07.0	34.889	32.2	0	0.0494	0.5	4.53	35.1	4.333
7-Sep-18	47:07.0	29.439	42.3	0	0.0494	0.5	6.04	28.1	4.351
7-Sep-18	47:07.0	23.641	59.6	0	0.0494	0	1.01	33.7	4.297
8-Sep-18	47:07.0	31.306	40.5	0	0.0494	0.5	4.03	22.5	4.339
8-Sep-18	47:07.0	33.469	36.6	0	0.0494	1.01	5.03	33.7	4.345
9-Sep-18	47:07.0	27.998	42.4	0	0.0494	0.5	5.03	15.4	4.297
18-Sep-18	47:07.0	26.671	39.4	0	0.0494	0	0	126.4	4.303
18-Sep-18	47:07.0	28.221	35.9	0	0.0494	0	0	126.4	4.303
18-Sep-18	47:07.0	40.057	18	0	0.0494	0	3.02	56.2	4.369
19-Sep-18	47:07.0	29.815	30.8	0	0.0494	0	0.5	28.1	4.303
20-Sep-18	47:07.0	38.784	24.3	0	0.0494	0	3.52	59	4.327
21-Sep-18	47:07.0	25.307	53.8	0	0.0494	0	0	98.3	4.297
21-Sep-18	47:07.0	25.404	56.4	0	0.0494	0	0	98.3	4.297
21-Sep-18	47:07.0	37.042	25.5	0	0.0494	0	3.02	162.9	4.351
21-Sep-18	47:07.0	27.161	47.6	0	0.0494	0	1.01	123.5	4.297
21-Sep-18	47:07.0	26.134	48.5	0	0.0494	0	2.01	155.8	4.303
22-Sep-18	47:07.0	28.345	38.1	0	0.0494	0	3.52	146	4.303
22-Sep-18	47:07.0	34.969	27.5	0	0.0494	0.5	3.02	155.8	4.333
22-Sep-18	47:07.0	35.049	26.2	0	0.0494	0.5	4.03	151.6	4.333
22-Sep-18	47:07.0	29.439	32.5	0	0.0494	0	2.52	136.2	4.303
23-Sep-18	47:07.0	27.776	45.2	0	0.0494	0	0	124.9	4.303
23-Sep-18	47:07.0	27.702	44.4	0	0.0494	0	1.01	99.7	4.303
23-Sep-18	47:07.0	28.593	44.2	0	0.0494	0	0.5	150.2	4.309
24-Sep-18	47:07.0	27.899	52.4	0	0.0494	0.5	3.52	148.8	4.303
24-Sep-18	47:07.0	37.261	26.1	0	0.0494	0	3.02	169.9	4.339
26-Sep-18	47:07.0	21.413	74.8	0	0.0494	0	0	81.4	4.297
26-Sep-18	47:07.0	36.389	31.3	0	0.0494	0	2.52	123.5	4.333
26-Sep-18	47:07.0	29.04	56	0	0.0494	0	1.51	105.3	4.339
26-Sep-18	47:07.0	24.653	70.9	0	0.0494	0	0	81.4	4.303
26-Sep-18	47:07.0	32.073	47.5	0	0.0494	0	1.01	196.5	4.357
29-Sep-18	47:07.0	32.949	36.2	0	0.0494	0	1.01	140.4	4.345
29-Sep-18	47:07.0	21.652	66.6	0	0.0494	0	0	92.7	4.297
30-Sep-18	47:07.0	24.219	72	0	0.0494	0.5	3.52	154.4	4.297
30-Sep-18	47:07.0	23.689	76.2	0	0.0494	0	3.02	193.7	4.315
30-Sep-18	47:07.0	31.179	44.3	0	0.0494	0.5	3.52	190.9	4.345
30-Sep-18	47:07.0	24.05	70.6	0	0.0494	0	3.02	168.5	4.297
30-Sep-18	47:07.0	23.497	75.3	0	0.0494	0	2.52	192.3	4.309
2-Oct-18	47:07.0	25.162	53.5	0	0.0494	0	0	130.6	4.309
4-Oct-18	47:07.0	23.954	43.2	0	0.0494	0	0	116.5	4.297
4-Oct-18	47:07.0	34.916	40.1	0	0.0494	0	3.52	181.1	4.333
6-Oct-18	47:07.0	25.574	65.5	0	0.0494	0	1.51	148.8	4.339
6-Oct-18	47:07.0	27.604	55.5	0	0.0494	0	2.52	161.5	4.351
6-Oct-18	47:07.0	23.088	75	0	0.0494	0	1.01	127.8	4.315
29-Aug-18	47:07.0	20.603	90.5	0	0.0501	0	1.51	103.9	4.297
29-Aug-18	47:07.0	20.412	89.1	0.8	0.0501	0	0	155.8	4.297
29-Aug-18	47:07.0	20.579	86.6	0	0.0501	0	0	168.5	4.297
31-Aug-18	47:07.0	30.495	33.5	0	0.0501	0	2.52	158.6	4.345
2-Sep-18	47:07.0	22.202	63.4	0	0.0501	0	0	136.2	4.303
2-Sep-18	47:07.0	32.587	37.9	0	0.0501	0	3.02	181.1	4.363
2-Sep-18	47:07.0	32.717	40.7	0	0.0501	0	2.01	164.3	4.363
4-Sep-18	47:07.0	19.008	58	0	0.0501	0	0	33.7	4.303
4-Sep-18	47:07.0	19.603	57.1	0	0.0501	0	0.5	98.3	4.303
4-Sep-18	47:07.0	37.288	27.6	0	0.0501	0.5	3.52	37.9	4.339
7-Sep-18	47:07.0	26.036	53.8	0	0.0501	0	1.51	43.5	4.297
7-Sep-18	47:07.0	31.484	38.3	0	0.0501	1.01	5.54	25.3	4.339
8-Sep-18	47:07.0	35.689	32.5	0	0.0501	0.5	4.03	35.1	4.345
8-Sep-18	47:07.0	24.677	55.2	0	0.0501	0	0.5	202.2	4.297
8-Sep-18	47:07.0	24.388	57.3	0	0.0501	0	0.5	216.2	4.297
9-Sep-18	47:07.0	28.742	47.6	0	0.0501	0	4.03	80	4.303
9-Sep-18	47:07.0	22.753	79.7	1.6	0.0501	0.5	4.03	154.4	4.303
9-Sep-18	47:07.0	40.429	22.1	0	0.0501	0	3.02	28.1	4.345
9-Sep-18	47:07.0	28.617	40.6	0	0.0501	1.01	6.04	19.7	4.297
9-Sep-18	47:07.0	39.008	24.7	0	0.0501	0.5	4.53	35.1	4.369
9-Sep-18	47:07.0	29.34	38.3	0	0.0501	1.51	8.05	25.3	4.297
19-Sep-18	47:07.0	30.545	30	0	0.0501	0	2.01	36.5	4.303
21-Sep-18	47:07.0	28.444	43.7	0	0.0501	0	1.01	133.4	4.297
21-Sep-18	47:07.0	27.235	48	0	0.0501	0.5	5.03	151.6	4.303
22-Sep-18	47:07.0	30.041	26.9	0	0.0501	0	1.01	103.9	4.315
22-Sep-18	47:07.0	29.84	28.7	0	0.0501	0	1.01	127.8	4.309
23-Sep-18	47:07.0	30.016	42.2	0	0.0501	0	1.01	157.2	4.315
23-Sep-18	47:07.0	31.408	37.5	0	0.0501	0	2.01	161.5	4.315
23-Sep-18	47:07.0	32.355	36.7	0	0.0501	0	2.01	167.1	4.333
24-Sep-18	47:07.0	29.64	46.3	0	0.0501	0	3.02	140.4	4.303
24-Sep-18	47:07.0	35.877	26.1	0	0.0501	0	3.52	165.7	4.369
24-Sep-18	47:07.0	30.95	33.3	0	0.0501	0	0	126.4	4.309
24-Sep-18	47:07.0	30.545	34.6	0	0.0501	0	0	126.4	4.303
25-Sep-18	47:07.0	37.425	25.7	0	0.0501	0	3.52	87	4.375
26-Sep-18	47:07.0	22.393	72.6	0	0.0501	0	0	81.4	4.297
26-Sep-18	47:07.0	22.896	70.2	0	0.0501	0	0	81.4	4.297
26-Sep-18	47:07.0	37.673	28.1	0	0.0501	0	3.02	40.7	4.333
28-Sep-18	47:07.0	24.702	69.3	0	0.0501	0	1.51	148.8	4.297
29-Sep-18	47:07.0	29.79	47.9	0	0.0501	0	0.5	57.6	4.339
29-Sep-18	47:07.0	36.2	25.6	0	0.0501	0	2.52	178.3	4.333
29-Sep-18	47:07.0	25.307	60.7	0	0.0501	0	0.5	53.3	4.303
29-Sep-18	47:07.0	21.939	64.8	0	0.0501	0	0	92.7	4.297
30-Sep-18	47:07.0	24.098	74.1	0	0.0501	0	2.52	192.3	4.315
30-Sep-18	47:07.0	31.255	43	0	0.0501	0.5	4.53	169.9	4.333
30-Sep-18	47:07.0	24.557	71.4	0	0.0501	0.5	4.03	154.4	4.297
2-Oct-18	47:07.0	27.186	46.4	0	0.0501	0	0.5	130.6	4.309
2-Oct-18	47:07.0	28.493	41.3	0	0.0501	0	0	130.6	4.309
2-Oct-18	47:07.0	34.598	34.7	0	0.0501	0	3.52	171.3	4.351
3-Oct-18	47:07.0	38.115	27.1	0	0.0501	0	4.53	49.1	4.339
4-Oct-18	47:07.0	26.769	35.1	0	0.0501	0	2.52	133.4	4.297
4-Oct-18	47:07.0	25.428	37.9	0	0.0501	0	1.51	134.8	4.297
5-Oct-18	47:07.0	23.28	64.3	0	0.0501	0	2.01	146	4.297
5-Oct-18	47:07.0	24.508	57.5	0	0.0501	0.5	4.53	158.6	4.303
5-Oct-18	47:07.0	23.761	59.4	0	0.0501	0	2.52	151.6	4.303
5-Oct-18	47:07.0	30.748	42.1	0	0.0501	0.5	4.53	168.5	4.339
6-Oct-18	47:07.0	20.293	77.3	0	0.0501	0	1.51	141.8	4.297
6-Oct-18	47:07.0	20.126	79.7	0	0.0501	0	0	151.6	4.297
6-Oct-18	47:07.0	29.941	41.2	0	0.0501	0	3.02	160	4.339
29-Aug-18	47:07.0	20.913	75.8	0	0.0509	0	0	147.4	4.327
29-Aug-18	47:07.0	21.819	78.1	0	0.0509	0	0.5	164.3	4.297
31-Aug-18	47:07.0	29.64	32.5	0	0.0509	0	2.52	150.2	4.327
31-Aug-18	47:07.0	25.307	47.4	0	0.0509	0	0	95.5	4.315
31-Aug-18	47:07.0	28.32	37.8	0	0.0509	0	3.52	144.6	4.321
31-Aug-18	47:07.0	27.087	42.4	0	0.0509	0	1.51	112.3	4.315
1-Sep-18	47:07.0	21.652	64.3	0	0.0509	0	0	136.2	4.303
1-Sep-18	47:07.0	32.846	39.1	0	0.0509	0	2.52	165.7	4.339
1-Sep-18	47:07.0	22.657	60.4	0	0.0509	0	0	136.2	4.309
2-Sep-18	47:07.0	24.508	43.9	0	0.0509	0	1.01	133.4	4.303
3-Sep-18	47:07.0	36.933	23.7	0	0.0509	0.5	4.53	36.5	4.339
3-Sep-18	47:07.0	23.064	54.4	0	0.0509	0	1.01	105.3	4.303
3-Sep-18	47:07.0	23.954	48.6	0	0.0509	0	0.5	98.3	4.303
4-Sep-18	47:07.0	20.15	55.3	0	0.0509	0	0.5	117.9	4.303
5-Sep-18	47:07.0	26.965	56.6	0	0.0509	0.5	5.03	25.3	4.297
5-Sep-18	47:07.0	26.573	56.9	0	0.0509	1.01	7.05	32.3	4.297
7-Sep-18	47:07.0	22.202	60.7	0	0.0509	0	1.01	50.5	4.297
7-Sep-18	47:07.0	34.019	33.7	0	0.0509	1.01	6.04	21.1	4.339
8-Sep-18	47:07.0	36.688	27.8	0	0.0509	0	3.02	54.8	4.333
9-Sep-18	47:07.0	29.615	38.2	0	0.0509	1.01	6.54	25.3	4.297
18-Sep-18	47:07.0	40.142	17.8	0	0.0509	0	3.02	54.8	4.333
18-Sep-18	47:07.0	32.742	26.5	0	0.0509	0	0.5	134.8	4.303
18-Sep-18	47:07.0	30.268	32.7	0	0.0509	0	0.5	127.8	4.303
19-Sep-18	47:07.0	30.142	27.6	0	0.0509	0	0.5	29.5	4.303
19-Sep-18	47:07.0	31.484	28.1	0	0.0509	0	1.51	39.3	4.303
19-Sep-18	47:07.0	29.389	23.5	0	0.0509	0	0	26.7	4.309
19-Sep-18	47:07.0	38.952	14.7	0	0.0509	0	3.02	57.6	4.339
20-Sep-18	47:07.0	38.756	23.2	0	0.0509	0	3.02	102.5	4.333
20-Sep-18	47:07.0	29.54	39.4	0	0.0509	0	2.01	132	4.297
21-Sep-18	47:07.0	28.369	48.9	0	0.0509	0.5	3.52	157.2	4.303
21-Sep-18	47:07.0	37.618	20	0	0.0509	0	2.52	154.4	4.339
21-Sep-18	47:07.0	30.066	41.7	0	0.0509	0.5	4.53	146	4.303
22-Sep-18	47:07.0	33.365	24.7	0	0.0509	0	3.02	155.8	4.327
22-Sep-18	47:07.0	34.229	26	0	0.0509	0	3.02	151.6	4.339
22-Sep-18	47:07.0	31.97	24.4	0	0.0509	0	3.02	151.6	4.315
24-Sep-18	47:07.0	31.459	33.1	0	0.0509	0	1.01	126.4	4.309
24-Sep-18	47:07.0	34.229	28.6	0	0.0509	0	2.52	146	4.333
24-Sep-18	47:07.0	35.102	27.6	0	0.0509	0	3.02	146	4.345
26-Sep-18	47:07.0	23.978	66	0	0.0509	0	0	81.4	4.297
26-Sep-18	47:07.0	25.55	60.4	0	0.0509	0	0	81.4	4.303
27-Sep-18	47:07.0	30.444	36.2	0	0.0509	1.01	5.03	32.3	4.291
27-Sep-18	47:07.0	31.306	35.4	0	0.0509	1.01	5.03	22.5	4.303
27-Sep-18	47:07.0	32.846	33.3	0	0.0509	1.01	6.04	15.4	4.333
27-Sep-18	47:07.0	26.891	49.4	0	0.0509	0	1.01	137.6	4.297
27-Sep-18	47:07.0	29.991	38.4	0	0.0509	0	3.02	80	4.291
28-Sep-18	47:07.0	33.417	33.3	0	0.0509	0	3.02	162.9	4.363
28-Sep-18	47:07.0	25.866	55.8	0	0.0509	0	1.51	140.4	4.297
28-Sep-18	47:07.0	25.283	63.3	0	0.0509	0	2.01	146	4.297
28-Sep-18	47:07.0	30.545	45.8	0	0.0509	0	1.51	171.3	4.369
29-Sep-18	47:07.0	38.476	21.1	0	0.0509	0	3.02	84.2	4.351
30-Sep-18	47:07.0	27.112	56.1	0	0.0509	0.5	5.03	179.7	4.345
30-Sep-18	47:07.0	25.065	69.2	0	0.0509	1.51	5.54	155.8	4.297
30-Sep-18	47:07.0	25.089	68.8	0	0.0509	0	3.52	178.3	4.321
30-Sep-18	47:07.0	26.134	63	0	0.0509	1.01	4.53	150.2	4.297
30-Sep-18	47:07.0	24.412	71.9	0	0.0509	0	3.52	181.1	4.321
30-Sep-18	47:07.0	30.9	43.3	0	0.0509	0.5	4.03	168.5	4.363
30-Sep-18	47:07.0	25.574	66.3	0	0.0509	0.5	4.53	178.3	4.339
2-Oct-18	47:07.0	29.665	40.1	0	0.0509	0	2.01	134.8	4.309
2-Oct-18	47:07.0	30.976	38.6	0	0.0509	0	3.02	139	4.315
3-Oct-18	47:07.0	27.875	34	0	0.0509	0.5	3.02	146	4.303
4-Oct-18	47:07.0	36.146	35.7	0	0.0509	0	3.02	171.3	4.333
4-Oct-18	47:07.0	25.162	63.9	0	0.0509	1.01	5.54	157.2	4.303
5-Oct-18	47:07.0	28.493	50.8	0	0.0509	0.5	4.03	154.4	4.339
5-Oct-18	47:07.0	29.389	45.9	0	0.0509	1.01	4.53	160	4.339
6-Oct-18	47:07.0	21.175	75.2	0	0.0509	0	3.02	134.8	4.303
6-Oct-18	47:07.0	21.915	72.9	0	0.0509	0	3.02	165.7	4.303
6-Oct-18	47:07.0	31.893	35.3	0	0.0509	0.5	3.52	147.4	4.333
15-Aug-18	47:07.0	15.175	79.9	0	0.0517	0	0	115.1	4.297
15-Aug-18	47:07.0	15.366	77.8	0	0.0517	0	0	115.1	4.297
15-Aug-18	47:07.0	16.058	75.2	0	0.0517	0	0	115.1	4.303
15-Aug-18	47:07.0	15.796	80.4	0	0.0517	0	0	115.1	4.297
27-Aug-18	47:07.0	18.01	80.3	0	0.0517	0	0	94.1	4.297
27-Aug-18	47:07.0	22.345	64.9	0	0.0517	0	0.5	94.1	4.369
28-Aug-18	47:07.0	22.513	78.8	0	0.0517	0	1.01	176.9	4.309
28-Aug-18	47:07.0	24.219	73.3	0	0.0517	0	2.52	136.2	4.357
28-Aug-18	47:07.0	25.016	66.8	0	0.0517	0	3.02	154.4	4.351
28-Aug-18	47:07.0	26.671	59.7	0	0.0517	0	3.02	157.2	4.339
29-Aug-18	47:07.0	21.867	76.8	0	0.0517	0	0.5	147.4	4.303
29-Aug-18	47:07.0	20.817	82.8	0.2	0.0517	0	0	168.5	4.303
1-Sep-18	47:07.0	25.162	53.3	0	0.0517	0	0	136.2	4.309
1-Sep-18	47:07.0	32.613	37.3	0	0.0517	0	3.02	158.6	4.339
2-Sep-18	47:07.0	33.001	35.3	0	0.0517	0	2.52	183.9	4.345
2-Sep-18	47:07.0	23.833	48.9	0	0.0517	0	0	143.2	4.339
2-Sep-18	47:07.0	24.195	47.5	0	0.0517	0	0	143.2	4.309
3-Sep-18	47:07.0	20.531	54	0	0.0517	0	0	117.9	4.303
5-Sep-18	47:07.0	29.464	51.5	0	0.0517	1.01	5.54	21.1	4.351
6-Sep-18	47:07.0	27.038	55.7	0	0.0517	0	2.52	44.9	4.297
6-Sep-18	47:07.0	27.382	55.9	0	0.0517	0	2.52	35.1	4.297
6-Sep-18	47:07.0	32.639	41.1	0	0.0517	0.5	4.03	35.1	4.333
7-Sep-18	47:07.0	22.154	56.2	0	0.0517	0	0	88.4	4.303
7-Sep-18	47:07.0	21.581	59.4	0	0.0517	0	0	88.4	4.297
8-Sep-18	47:07.0	27.924	46.6	0	0.0517	0	4.03	32.3	4.297
8-Sep-18	47:07.0	26.622	50	0	0.0517	0	2.52	44.9	4.297
8-Sep-18	47:07.0	30.318	38.7	0	0.0517	1.01	4.03	25.3	4.303
9-Sep-18	47:07.0	29.815	38.9	0	0.0517	1.01	5.54	23.9	4.297
9-Sep-18	47:07.0	34.071	25.7	0	0.0517	0	2.01	60.4	4.303
18-Sep-18	47:07.0	34.863	22.8	0	0.0517	0	2.01	140.4	4.309
19-Sep-18	47:07.0	39.093	14.4	0	0.0517	0	3.02	110.9	4.375
19-Sep-18	47:07.0	27.407	27.5	0	0.0517	0	0	26.7	4.309
20-Sep-18	47:07.0	30.243	35.9	0	0.0517	0	1.01	106.7	4.297
21-Sep-18	47:07.0	30.95	26.7	0	0.0517	0	2.01	136.2	4.309
21-Sep-18	47:07.0	36.254	22.1	0	0.0517	0	3.02	165.7	4.339
24-Sep-18	47:07.0	33.105	30.2	0	0.0517	0	3.02	150.2	4.315
25-Sep-18	47:07.0	38.952	23.8	0	0.0517	0	3.52	63.2	4.339
26-Sep-18	47:07.0	27.063	55.8	0	0.0517	0	1.51	105.3	4.297
26-Sep-18	47:07.0	39.516	25.8	0	0.0517	0	3.02	81.4	4.333
27-Sep-18	47:07.0	39.375	24.6	0	0.0517	1.01	5.03	26.7	4.321
27-Sep-18	47:07.0	37.042	27.2	0	0.0517	1.01	5.54	16.8	4.333
27-Sep-18	47:07.0	35.075	30.5	0	0.0517	1.51	5.54	16.8	4.363
28-Sep-18	47:07.0	26.402	51.1	0	0.0517	0	0.5	98.3	4.297
28-Sep-18	47:07.0	25.841	70.3	0	0.0517	0	1.51	182.5	4.303
28-Sep-18	47:07.0	35.958	28.6	0	0.0517	0	3.02	66	4.339
29-Sep-18	47:07.0	38.98	22.3	0	0.0517	0	3.52	150.2	4.333
29-Sep-18	47:07.0	23.545	60.6	0	0.0517	0	0	92.7	4.297
29-Sep-18	47:07.0	27.333	50	0	0.0517	1.01	5.54	155.8	4.297
3-Oct-18	47:07.0	37.783	28.1	0	0.0517	0	3.02	115.1	4.327
3-Oct-18	47:07.0	29.29	40.5	0	0.0517	0	3.52	144.6	4.303
4-Oct-18	47:07.0	25.963	63.1	0	0.0517	1.01	5.54	154.4	4.303
5-Oct-18	47:07.0	31.97	40	0	0.0517	0.5	3.02	171.3	4.339
6-Oct-18	47:07.0	33.053	33.6	0	0.0517	0.5	3.52	148.8	4.351
6-Oct-18	47:07.0	22.705	70.2	0	0.0517	0	3.02	146	4.303
14-Aug-18	47:07.0	33.261	25.3		0.0521	0	4.53	158.6	4.339
14-Aug-18	47:07.0	20.484	57.9	0	0.0521	0	0	115.1	4.309
15-Aug-18	47:07.0	17.534	70.8	0	0.0521	0	0	115.1	4.303
15-Aug-18	47:07.0	21.127	67.8	0	0.0521	0	0	115.1	4.357
15-Aug-18	47:07.0	18.557	65.5	0	0.0521	0	0	115.1	4.303
15-Aug-18	47:07.0	17.106	72.1	0	0.0521	0	0	115.1	4.303
26-Aug-18	47:07.0	17.867	81.7	0	0.0521	0	0	116.5	4.297
27-Aug-18	47:07.0	16.844	79.4	0	0.0521	0	0	94.1	4.297
27-Aug-18	47:07.0	17.558	77.2	0	0.0521	0	0	94.1	4.303
27-Aug-18	47:07.0	31.74	43.1	0	0.0521	0	0.5	92.7	4.333
27-Aug-18	47:07.0	26.72	61	0	0.0521	0	0.5	92.7	4.351
28-Aug-18	47:07.0	22.681	70.1	0	0.0521	0	1.01	120.7	4.303
28-Aug-18	47:07.0	22.321	72.2	0	0.0521	0	1.51	141.8	4.303
28-Aug-18	47:07.0	21.676	76.1	0	0.0521	0	0	151.6	4.297
28-Aug-18	47:07.0	31.561	40.8	0	0.0521	0.5	4.03	157.2	4.339
28-Aug-18	47:07.0	23.304	67.2	0	0.0521	0	1.51	146	4.309
28-Aug-18	47:07.0	21.963	78.3	0	0.0521	0	1.01	174.1	4.297
28-Aug-18	47:07.0	28.32	54.6		0.0521	0	2.52	158.6	4.357
1-Sep-18	47:07.0	27.727	45.1	0	0.0521	0	1.51	150.2	4.309
1-Sep-18	47:07.0	26.182	48.8	0	0.0521	0	1.01	137.6	4.309
1-Sep-18	47:07.0	28.171	44.1	0	0.0521	0	1.01	123.5	4.315
2-Sep-18	47:07.0	34.624	29.1	0	0.0521	0	2.52	105.3	4.333
3-Sep-18	47:07.0	37.37	21.2	0	0.0521	0	3.52	87	4.351
3-Sep-18	47:07.0	21.604	51.5	0	0.0521	0	0	117.9	4.303
4-Sep-18	47:07.0	37.315	25.9	0	0.0521	0	3.02	37.9	4.369
5-Sep-18	47:07.0	27.801	50.4	0	0.0521	0	3.02	51.9	4.297
5-Sep-18	47:07.0	27.038	54.6	0	0.0521	1.01	5.54	33.7	4.297
5-Sep-18	47:07.0	31.842	45	0	0.0521	1.01	5.54	23.9	4.339
5-Sep-18	47:07.0	34.019	38.6	0	0.0521	0.5	5.03	40.7	4.351
6-Sep-18	47:07.0	27.308	53.7	0	0.0521	0	2.52	50.5	4.297
6-Sep-18	47:07.0	34.15	35.1	0	0.0521	1.01	5.03	37.9	4.339
6-Sep-18	47:07.0	30.596	49	0	0.0521	0	3.02	16.8	4.345
7-Sep-18	47:07.0	36.119	29.7	0	0.0521	1.01	4.53	37.9	4.333
8-Sep-18	47:07.0	28.518	43.9	0	0.0521	0.5	3.02	28.1	4.297
9-Sep-18	47:07.0	34.281	26.2	0	0.0521	0	1.51	51.9	4.303
9-Sep-18	47:07.0	39.886	22.8	0	0.0521	0.5	5.54	43.5	4.327
18-Sep-18	47:07.0	40.028	17	0	0.0521	0	3.02	87	4.351
18-Sep-18	47:07.0	38.98	16.9	0	0.0521	0	2.01	94.1	4.339
19-Sep-18	47:07.0	37.508	15.7	0	0.0521	0	3.02	54.8	4.339
19-Sep-18	47:07.0	31.919	21.2	0	0.0521	0	0	26.7	4.315
20-Sep-18	47:07.0	27.949	34.2	0	0.0521	0	0	98.3	4.303
21-Sep-18	47:07.0	33.365	22.1	0	0.0521	0	2.52	144.6	4.315
21-Sep-18	47:07.0	31.765	23.5	0	0.0521	0	3.02	133.4	4.309
25-Sep-18	47:07.0	37.261	25.2	0	0.0521	0	2.52	122.1	4.327
25-Sep-18	47:07.0	36.254	27	0	0.0521	0	4.03	75.8	4.327
25-Sep-18	47:07.0	27.776	52.8	0	0.0521	0	0.5	106.7	4.303
27-Sep-18	47:07.0	27.136	49.6	0	0.0521	0	0.5	129.2	4.297
27-Sep-18	47:07.0	26.72	47.5	0	0.0521	0	0	132	4.297
28-Sep-18	47:07.0	38.06	24.9	0	0.0521	0.5	3.52	50.5	4.339
28-Sep-18	47:07.0	27.063	46.2	0	0.0521	0	0.5	81.4	4.297
29-Sep-18	47:07.0	25.817	55.1	0	0.0521	0	0.5	96.9	4.297
29-Sep-18	47:07.0	40.171	21.1	0	0.0521	0	3.02	178.3	4.363
29-Sep-18	47:07.0	28.369	44.8	0	0.0521	1.01	5.03	160	4.303
2-Oct-18	47:07.0	34.757	33.7	0	0.0521	0	3.52	175.5	4.393
3-Oct-18	47:07.0	38.254	24.7	0	0.0521	0	3.02	160	4.357
3-Oct-18	47:07.0	29.715	37.1	0	0.0521	0	1.51	146	4.303
4-Oct-18	47:07.0	36.796	31.9	0	0.0521	0	3.02	167.1	4.339
4-Oct-18	47:07.0	27.875	55.4	0	0.0521	0.5	5.54	167.1	4.303
6-Oct-18	47:07.0	23.424	67.7	0	0.0521	0.5	3.02	157.2	4.303
7-Oct-18	47:07.0	29.439	37.1	0	0.0521	0	3.02	160	4.351
14-Aug-18	47:07.0	30.016	30.9	0	0.0528	0	1.51	124.9	4.315
14-Aug-18	47:07.0	32.253	26.8	0	0.0528	0	2.01	174.1	4.321
14-Aug-18	47:07.0	23.593	47.1	0	0.0528	0	0	115.1	4.309
14-Aug-18	47:07.0	19.579	61.9	0	0.0528	0	0	115.1	4.327
24-Aug-18	47:07.0	16.749	74.9	0	0.0528	0	0	49.1	4.309
24-Aug-18	47:07.0	17.677	73.9	0	0.0528	0	0	49.1	4.297
24-Aug-18	47:07.0	22.537	63.3	0	0.0528	0	0	49.1	4.363
26-Aug-18	47:07.0	25.671	58.3	0	0.0528	0	1.51	168.5	4.351
26-Aug-18	47:07.0	22.657	66.9	0	0.0528	0	0	116.5	4.369
26-Aug-18	47:07.0	17.653	78.2	0	0.0528	0	0	116.5	4.303
26-Aug-18	47:07.0	16.677	81.2	0	0.0528	0	0	116.5	4.297
27-Aug-18	47:07.0	34.308	34.7	0	0.0528	0	1.01	89.9	4.333
27-Aug-18	47:07.0	18.652	69.4	0	0.0528	0	0	94.1	4.303
27-Aug-18	47:07.0	18.224	73.1	0	0.0528	0	0	94.1	4.303
28-Aug-18	47:07.0	24.026	64.1	0	0.0528	0	2.01	153	4.309
28-Aug-18	47:07.0	31.996	37.1	0	0.0528	0.5	3.52	150.2	4.357
28-Aug-18	47:07.0	22.321	68.8	0	0.0528	0	2.52	123.5	4.297
28-Aug-18	47:07.0	21.843	73.5	0	0.0528	0	0.5	153	4.297
28-Aug-18	47:07.0	25.065	60.2	0	0.0528	0	3.02	172.7	4.315
1-Sep-18	47:07.0	29.365	41.9	0	0.0528	0	2.52	144.6	4.321
1-Sep-18	47:07.0	31.74	38.4	0	0.0528	0	2.52	162.9	4.345
2-Sep-18	47:07.0	26.402	41.8	0	0.0528	0	0	143.2	4.309
2-Sep-18	47:07.0	26.134	44.4	0	0.0528	0	0	143.2	4.309
2-Sep-18	47:07.0	28.518	38.3	0	0.0528	0	0	143.2	4.315
3-Sep-18	47:07.0	22.681	48	0	0.0528	0	0.5	117.9	4.309
5-Sep-18	47:07.0	27.825	51.7	0	0.0528	0.5	6.54	44.9	4.297
5-Sep-18	47:07.0	26.622	48.1	0	0.0528	0	1.01	25.3	4.303
5-Sep-18	47:07.0	25.987	48.7	0	0.0528	0	0	46.3	4.303
6-Sep-18	47:07.0	35.743	29.7	0	0.0528	1.01	5.03	51.9	4.339
6-Sep-18	47:07.0	28.048	50.2	0	0.0528	0	4.53	82.8	4.297
7-Sep-18	47:07.0	23.665	51.1	0	0.0528	0	0	88.4	4.303
7-Sep-18	47:07.0	29.19	41	0	0.0528	0.5	4.03	26.7	4.303
7-Sep-18	47:07.0	25.72	46.2	0	0.0528	0	0	88.4	4.303
8-Sep-18	47:07.0	30.697	37.2	0	0.0528	0.5	4.53	28.1	4.297
8-Sep-18	47:07.0	31.128	34.4	0	0.0528	0	4.03	35.1	4.303
8-Sep-18	47:07.0	29.991	34.1	0	0.0528	0	1.51	50.5	4.303
8-Sep-18	47:07.0	38.17	24.8	0	0.0528	0	3.02	73	4.363
9-Sep-18	47:07.0	39.093	23.2	0	0.0528	0	3.52	66	4.345
18-Sep-18	47:07.0	37.233	20.4	0	0.0528	0	2.01	106.7	4.321
19-Sep-18	47:07.0	35.877	17.2	0	0.0528	0	1.51	36.5	4.321
20-Sep-18	47:07.0	28.568	31.4	0	0.0528	0	0	98.3	4.303
20-Sep-18	47:07.0	39.886	18.4	0	0.0528	0	3.02	89.9	4.321
21-Sep-18	47:07.0	35.529	23.7	0	0.0528	0.5	3.52	160	4.333
21-Sep-18	47:07.0	34.545	23.9	0	0.0528	0	4.03	155.8	4.321
25-Sep-18	47:07.0	28.617	47.7	0	0.0528	0	1.01	112.3	4.303
25-Sep-18	47:07.0	27.825	47.4	0	0.0528	0	0	103.9	4.303
26-Sep-18	47:07.0	41.239	22.9	0	0.0528	0	3.52	56.2	4.381
27-Sep-18	47:07.0	40.343	21.7	0	0.0528	0.5	4.53	46.3	4.339
27-Sep-18	47:07.0	28.965	41.6	0	0.0528	0	1.01	144.6	4.297
28-Sep-18	47:07.0	27.875	40.5	0	0.0528	0	0.5	81.4	4.297
29-Sep-18	47:07.0	29.715	42.4	0	0.0528	1.01	6.04	155.8	4.303
29-Sep-18	47:07.0	28.171	47.5	0	0.0528	0	1.51	132	4.297
29-Sep-18	47:07.0	27.161	50.9	0	0.0528	0	1.01	115.1	4.297
2-Oct-18	47:07.0	33.391	35.6	0	0.0528	0	2.52	178.3	4.357
3-Oct-18	47:07.0	30.268	36.2	0	0.0528	0	0	154.4	4.303
4-Oct-18	47:07.0	29.389	36.1	0	0.0528	0	2.01	140.4	4.303
4-Oct-18	47:07.0	36.661	30.4	0	0.0528	0	3.52	169.9	4.345
5-Oct-18	47:07.0	23.833	67.2	0	0.0528	0.5	3.02	150.2	4.303
5-Oct-18	47:07.0	24.605	62.8	0	0.0528	0	3.02	160	4.303
6-Oct-18	47:07.0	33.652	32.6	0	0.0528	0	3.02	165.7	4.333
7-Oct-18	47:07.0	17.653	77.6	0	0.0528	0	0	165.7	4.297
7-Oct-18	47:07.0	22.657	67.1	0	0.0528	0	0	165.7	4.309
7-Oct-18	47:07.0	25.283	47.8	0	0.0528	0	2.52	143.2	4.339
7-Oct-18	47:07.0	28.667	37.8	0	0.0528	0	2.52	154.4	4.351
8-Oct-18	47:07.0	22.681	68.6	0	0.0528	0	1.51	141.8	4.357
14-Aug-18	47:07.0	24.677	44.1	0	0.0536	0	0	116.5	4.309
14-Aug-18	47:07.0	26.671	38.1	0	0.0536	0	0.5	115.1	4.315
14-Aug-18	47:07.0	26.134	40.2	0	0.0536	0	0	115.1	4.321
15-Aug-18	47:07.0	29.84	46.1	0	0.0536	0	1.51	192.3	4.351
15-Aug-18	47:07.0	33.391	30.3	0	0.0536	0	1.51	171.3	4.345
15-Aug-18	47:07.0	25.768	55.7	0	0.0536	0	1.01	130.6	4.339
24-Aug-18	47:07.0	28.99	48.2	0	0.0536	0	1.51	189.5	4.339
24-Aug-18	47:07.0	17.272	70.4	0	0.0536	0	0	49.1	4.297
24-Aug-18	47:07.0	25.841	56	0	0.0536	0	1.01	68.8	4.351
24-Aug-18	47:07.0	16.915	68.6	0	0.0536	0	0	49.1	4.303
25-Aug-18	47:07.0	24.388	64.3	0	0.0536	0	1.01	116.5	4.333
25-Aug-18	47:07.0	23.352	65.4	0	0.0536	0	1.01	64.6	4.297
26-Aug-18	47:07.0	29.414	48.8	0	0.0536	0	1.51	178.3	4.339
26-Aug-18	47:07.0	33.992	31.3	0	0.0536	0	3.02	99.7	4.363
26-Aug-18	47:07.0	18.604	75.3	0	0.0536	0	0	116.5	4.303
27-Aug-18	47:07.0	19.318	66.1	0	0.0536	0	0	94.1	4.303
27-Aug-18	47:07.0	36.661	19.8	0	0.0536	0	1.01	101.1	4.369
28-Aug-18	47:07.0	22.776	62.6	0	0.0536	0	2.01	147.4	4.303
28-Aug-18	47:07.0	27.112	51.2	0	0.0536	0	3.02	172.7	4.315
28-Aug-18	47:07.0	28.717	37.3	0	0.0536	0	2.52	148.8	4.321
1-Sep-18	47:07.0	30.571	39	0	0.0536	0	3.02	133.4	4.333
2-Sep-18	47:07.0	30.824	35.2	0	0.0536	0	1.01	144.6	4.315
2-Sep-18	47:07.0	34.308	30.1	0	0.0536	0	2.52	127.8	4.333
3-Sep-18	47:07.0	24.267	43.3	0	0.0536	0	0	117.9	4.309
5-Sep-18	47:07.0	36.661	32.7	0	0.0536	0.5	4.53	36.5	4.345
6-Sep-18	47:07.0	27.899	47.8	0	0.0536	0	0.5	22.5	4.297
6-Sep-18	47:07.0	28.493	47	0	0.0536	0	2.52	46.3	4.321
6-Sep-18	47:07.0	36.96	25.9	0	0.0536	0.5	4.53	44.9	4.333
6-Sep-18	47:07.0	25.307	46.6	0	0.0536	0	0	88.4	4.303
7-Sep-18	47:07.0	29.69	37.5	0	0.0536	0.5	4.03	36.5	4.303
7-Sep-18	47:07.0	37.315	23	0	0.0536	0.5	4.03	32.3	4.357
7-Sep-18	47:07.0	30.016	34.7	0	0.0536	0	3.52	49.1	4.303
8-Sep-18	47:07.0	37.398	26.5	0	0.0536	0	3.52	85.6	4.345
9-Sep-18	47:07.0	38.449	23.3	0	0.0536	0	3.02	77.2	4.333
9-Sep-18	47:07.0	34.704	26.4	0	0.0536	0	2.01	66	4.309
20-Sep-18	47:07.0	29.966	28.5	0	0.0536	0	0	98.3	4.321
20-Sep-18	47:07.0	39.205	17.7	0	0.0536	0	3.52	96.9	4.339
25-Sep-18	47:07.0	29.64	41.3	0	0.0536	0	0	103.9	4.303
26-Sep-18	47:07.0	30.343	39.4	0	0.0536	0	1.51	127.8	4.297
26-Sep-18	47:07.0	29.389	40.2	0	0.0536	0	0	116.5	4.297
27-Sep-18	47:07.0	29.04	38	0	0.0536	0	2.01	132	4.297
27-Sep-18	47:07.0	29.715	31	0	0.0536	0	1.01	132	4.297
28-Sep-18	47:07.0	29.19	43.3	0	0.0536	0	1.51	95.5	4.297
28-Sep-18	47:07.0	39.205	23.1	0	0.0536	0	3.52	81.4	4.345
29-Sep-18	47:07.0	31.306	44.5	0	0.0536	0.5	5.54	158.6	4.303
29-Sep-18	47:07.0	40.171	18.8	0	0.0536	0	4.03	182.5	4.339
2-Oct-18	47:07.0	32.304	37.1	0	0.0536	0	2.01	162.9	4.327
3-Oct-18	47:07.0	32.227	32.5	0	0.0536	0	1.51	146	4.303
3-Oct-18	47:07.0	37.811	24.9	0	0.0536	0	3.02	160	4.333
3-Oct-18	47:07.0	30.192	34.8	0	0.0536	0	0.5	176.9	4.303
4-Oct-18	47:07.0	31.484	34.1	0	0.0536	0	3.02	144.6	4.309
4-Oct-18	47:07.0	30.369	36.1	0	0.0536	0	1.51	144.6	4.303
4-Oct-18	47:07.0	35.368	28.8	0	0.0536	0	3.02	155.8	4.333
5-Oct-18	47:07.0	32.562	37.7	0	0.0536	0.5	3.52	167.1	4.333
5-Oct-18	47:07.0	24.677	59.7	0	0.0536	0	1.01	181.1	4.309
7-Oct-18	47:07.0	17.724	74.8	0	0.0536	0	0	165.7	4.297
7-Oct-18	47:07.0	30.621	36.7	0	0.0536	0.5	3.02	153	4.357
8-Oct-18	47:07.0	26.646	52.9	0	0.0536	0	2.01	192.3	4.351
8-Oct-18	47:07.0	25.72	62.7	0	0.0536	0	1.51	175.5	4.339
8-Oct-18	47:07.0	29.464	50.3	0	0.0536	0	2.52	117.9	4.345
8-Oct-18	47:07.0	21.652	72	0	0.0536	0	0	136.2	4.327
15-Aug-18	47:07.0	34.677	27.5	0	0.0544	0	2.52	157.2	4.339
16-Aug-18	47:07.0	14.529	77.4	0	0.0544	0	0	127.8	4.297
16-Aug-18	47:07.0	13.281	76.7	0	0.0544	0	0	127.8	4.297
16-Aug-18	47:07.0	13.714	75.8	0	0.0544	0	0	127.8	4.297
16-Aug-18	47:07.0	14.792	68.8	0	0.0544	0	0	127.8	4.303
16-Aug-18	47:07.0	15.7	64.4	0	0.0544	0	0	127.8	4.303
16-Aug-18	47:07.0	14.026	72.2	0	0.0544	0	0	127.8	4.303
17-Aug-18	47:07.0	13.642	77.5	0	0.0544	0	0	81.4	4.297
17-Aug-18	47:07.0	13.954	76.2	0	0.0544	0	0	81.4	4.297
20-Aug-18	47:07.0	14.409	82.4	0	0.0544	0	0	109.5	4.297
20-Aug-18	47:07.0	15.557	82.7	0	0.0544	0	0	109.5	4.297
21-Aug-18	47:07.0	14.194	78.7	0	0.0544	0	0	89.9	4.297
21-Aug-18	47:07.0	21.795	64.6	0	0.0544	0	0	87	4.363
21-Aug-18	47:07.0	15.509	79.1	0	0.0544	0	0	89.9	4.297
23-Aug-18	47:07.0	26.793	51.2	0	0.0544	0	1.01	172.7	4.357
23-Aug-18	47:07.0	16.32	76.9	0	0.0544	0	0	110.9	4.297
23-Aug-18	47:07.0	15.533	75.3	0	0.0544	0	0	110.9	4.297
24-Aug-18	47:07.0	32.201	39.3	0	0.0544	0	1.01	185.3	4.357
24-Aug-18	47:07.0	17.629	65.8	0	0.0544	0	0	49.1	4.303
25-Aug-18	47:07.0	26.891	57.9	0	0.0544	0	1.51	139	4.339
25-Aug-18	47:07.0	29.24	48.7	0	0.0544	0	2.01	137.6	4.351
25-Aug-18	47:07.0	31.944	39.9	0	0.0544	0	2.52	140.4	4.345
25-Aug-18	47:07.0	23.136	64.5	0	0.0544	0	0.5	102.5	4.297
25-Aug-18	47:07.0	23.304	62.6	0	0.0544	0	1.01	112.3	4.297
26-Aug-18	47:07.0	21.27	66	0	0.0544	0	0.5	117.9	4.303
26-Aug-18	47:07.0	19.912	71.4	0	0.0544	0	0	116.5	4.303
26-Aug-18	47:07.0	34.492	26.4	0	0.0544	0	2.01	30.9	4.357
27-Aug-18	47:07.0	38.032	18.3	0	0.0544	0	2.01	251.3	4.363
27-Aug-18	47:07.0	20.246	63.5	0	0.0544	0	0	94.1	4.303
27-Aug-18	47:07.0	25.817	47.8	0	0.0544	0	3.02	143.2	4.303
28-Aug-18	47:07.0	31.204	35.1	0	0.0544	0	3.52	158.6	4.345
28-Aug-18	47:07.0	23.761	54.4	0	0.0544	0	2.52	150.2	4.303
28-Aug-18	47:07.0	29.966	33.3	0	0.0544	0	3.02	148.8	4.327
28-Aug-18	47:07.0	24.823	49.6	0	0.0544	0	3.02	153	4.303
28-Aug-18	47:07.0	31.255	30.9	0	0.0544	0	3.02	157.2	4.339
2-Sep-18	47:07.0	32.949	32.3	0	0.0544	0	2.01	136.2	4.321
3-Sep-18	47:07.0	37.618	20.5	0	0.0544	0	4.03	30.9	4.345
4-Sep-18	47:07.0	25.113	50.7	0	0.0544	0	0	51.9	4.303
4-Sep-18	47:07.0	38.476	24.1	0	0.0544	0	3.02	32.3	4.351
4-Sep-18	47:07.0	27.284	43.7	0	0.0544	0	1.51	46.3	4.303
5-Sep-18	47:07.0	37.453	30.7	0	0.0544	0.5	5.03	61.8	4.327
6-Sep-18	47:07.0	28.816	43.7	0	0.0544	0	2.52	70.2	4.297
6-Sep-18	47:07.0	25.695	46.5	0	0.0544	0	0	88.4	4.303
7-Sep-18	47:07.0	30.773	33.1	0	0.0544	0	2.01	78.6	4.303
8-Sep-18	47:07.0	32.021	30.2	0	0.0544	0	2.52	57.6	4.303
9-Sep-18	47:07.0	36.96	24.4	0	0.0544	0	3.02	82.8	4.321
20-Sep-18	47:07.0	32.898	23.4	0	0.0544	0	0.5	109.5	4.303
20-Sep-18	47:07.0	38.337	17.8	0	0.0544	0	3.52	91.3	4.327
25-Sep-18	47:07.0	34.15	33.1	0	0.0544	0	1.51	120.7	4.315
25-Sep-18	47:07.0	32.639	35.7	0	0.0544	0	1.01	108.1	4.309
26-Sep-18	47:07.0	41.007	20	0	0.0544	0	2.52	19.7	4.333
26-Sep-18	47:07.0	30.672	37.8	0	0.0544	0	0	116.5	4.297
28-Sep-18	47:07.0	30.142	39.1	0	0.0544	0	1.51	82.8	4.297
28-Sep-18	47:07.0	39.886	21.1	0	0.0544	0.5	4.03	94.1	4.339
28-Sep-18	47:07.0	29.615	36.5	0	0.0544	0	1.01	106.7	4.303
29-Sep-18	47:07.0	38.504	20.6	0	0.0544	0	3.02	168.5	4.357
29-Sep-18	47:07.0	33.235	35.4	0	0.0544	0	3.02	169.9	4.303
29-Sep-18	47:07.0	32.407	41.8	0	0.0544	0.5	3.52	169.9	4.303
3-Oct-18	47:07.0	33.914	30.1	0	0.0544	0	2.52	154.4	4.309
3-Oct-18	47:07.0	35.502	24.3		0.0544	0	2.52	161.5	4.315
3-Oct-18	47:07.0	36.688	22.9	0	0.0544	0	3.02	171.3	4.339
4-Oct-18	47:07.0	33.992	29.6	0	0.0544	0.5	3.52	147.4	4.321
4-Oct-18	47:07.0	32.794	31.9	0	0.0544	0.5	3.52	141.8	4.315
5-Oct-18	47:07.0	32.768	35.5	0	0.0544	0.5	3.02	179.7	4.339
5-Oct-18	47:07.0	25.355	57.8	0	0.0544	0	2.52	150.2	4.315
5-Oct-18	47:07.0	24.532	58.9	0	0.0544	0	1.01	179.7	4.309
6-Oct-18	47:07.0	33.469	32.3	0	0.0544	0	3.02	153	4.339
7-Oct-18	47:07.0	19.199	70.3	0	0.0544	0	0	165.7	4.303
7-Oct-18	47:07.0	31.765	35.5	0	0.0544	0.5	3.02	162.9	4.363
8-Oct-18	47:07.0	18.438	74.6	0	0.0544	0	0	136.2	4.297
8-Oct-18	47:07.0	18.105	77.8	0	0.0544	0	0	136.2	4.297
9-Oct-18	47:07.0	21.127	80.5	0	0.0544	0	0.5	102.5	4.321
9-Oct-18	47:07.0	23.545	71.2	0	0.0544	0	2.52	169.9	4.369
9-Oct-18	47:07.0	18.438	83.5	0	0.0544	0	0	123.5	4.297
15-Aug-18	47:07.0	17.296	57.8	0	0.0547	0	0	127.8	4.303
15-Aug-18	47:07.0	34.81	23.5	0	0.0547	0	3.02	188.1	4.351
16-Aug-18	47:07.0	16.511	61.6	0	0.0547	0	0	127.8	4.303
16-Aug-18	47:07.0	19.865	66.6	0	0.0547	0	0	127.8	4.363
17-Aug-18	47:07.0	15.629	68.5	0	0.0547	0	0	81.4	4.303
17-Aug-18	47:07.0	14.984	72	0	0.0547	0	0	81.4	4.303
17-Aug-18	47:07.0	19.722	67.7	0	0.0547	0	0	81.4	4.363
17-Aug-18	47:07.0	14.601	78.4	0	0.0547	0	0	81.4	4.297
17-Aug-18	47:07.0	14.361	73.7	0	0.0547	0	0	81.4	4.303
18-Aug-18	47:07.0	15.509	78.6	0	0.0547	0	0	113.7	4.297
18-Aug-18	47:07.0	15.772	73.5	0	0.0547	0	0	113.7	4.303
18-Aug-18	47:07.0	14.649	78.6	0	0.0547	0	0	113.7	4.297
18-Aug-18	47:07.0	21.557	62.8	0	0.0547	0	0	113.7	4.357
18-Aug-18	47:07.0	14.888	76.1	0	0.0547	0	0	113.7	4.297
19-Aug-18	47:07.0	21.342	79	0	0.0547	0	1.01	113.7	4.297
19-Aug-18	47:07.0	20.293	72.8	0	0.0547	0	0	116.5	4.297
20-Aug-18	47:07.0	25.307	62.5	0	0.0547	0	1.01	186.7	4.363
20-Aug-18	47:07.0	21.915	69	0	0.0547	0	0	109.5	4.369
20-Aug-18	47:07.0	28.568	51.3	0	0.0547	0	1.01	181.1	4.351
20-Aug-18	47:07.0	14.768	79.9	0	0.0547	0	0	109.5	4.303
20-Aug-18	47:07.0	15.509	77	0	0.0547	0	0	109.5	4.303
21-Aug-18	47:07.0	15.294	73.9	0	0.0547	0	0	89.9	4.303
21-Aug-18	47:07.0	14.649	76.1	0	0.0547	0	0	89.9	4.303
22-Aug-18	47:07.0	17.938	73.1	0	0.0547	0	0	95.5	4.297
22-Aug-18	47:07.0	17.082	72.4	0	0.0547	0	0	96.9	4.303
22-Aug-18	47:07.0	23.424	62.1	0	0.0547	0	0	94.1	4.363
23-Aug-18	47:07.0	21.032	65.6	0	0.0547	0	0	110.9	4.363
23-Aug-18	47:07.0	16.01	72	0	0.0547	0	0	110.9	4.303
24-Aug-18	47:07.0	17.796	63.5	0	0.0547	0	0	49.1	4.303
24-Aug-18	47:07.0	18.699	60.1	0	0.0547	0	0	49.1	4.303
25-Aug-18	47:07.0	23.689	60.8	0	0.0547	0	1.01	164.3	4.297
26-Aug-18	47:07.0	21.151	61.2	0	0.0547	0	0	94.1	4.339
26-Aug-18	47:07.0	23.088	59	0	0.0547	0	1.01	120.7	4.303
26-Aug-18	47:07.0	34.229	25.2	0	0.0547	0	2.52	92.7	4.333
26-Aug-18	47:07.0	22.034	56.3	0	0.0547	0	0	94.1	4.309
27-Aug-18	47:07.0	26.744	50	0	0.0547	0	3.52	151.6	4.303
4-Sep-18	47:07.0	26.402	45.9	0	0.0547	0	0	51.9	4.303
5-Sep-18	47:07.0	30.117	41.6	0	0.0547	0	3.02	96.9	4.297
5-Sep-18	47:07.0	37.618	28.5	0	0.0547	0.5	4.03	74.4	4.351
6-Sep-18	47:07.0	38.032	24	0	0.0547	0.5	4.03	43.5	4.339
7-Sep-18	47:07.0	35.797	24.2	0	0.0547	0.5	4.03	81.4	4.351
7-Sep-18	47:07.0	31.561	31	0	0.0547	0	4.53	49.1	4.303
7-Sep-18	47:07.0	38.254	23.4	0	0.0547	0.5	3.52	68.8	4.369
8-Sep-18	47:07.0	37.096	26.4	0	0.0547	0	2.52	54.8	4.327
8-Sep-18	47:07.0	33.105	29	0	0.0547	0	2.52	102.5	4.309
20-Sep-18	47:07.0	35.395	19.5	0	0.0547	0	2.52	119.3	4.309
20-Sep-18	47:07.0	37.096	17.1	0	0.0547	0	3.02	109.5	4.321
25-Sep-18	47:07.0	31.331	38.7	0	0.0547	0	0.5	103.9	4.333
26-Sep-18	47:07.0	30.95	36.2	0	0.0547	0	0	116.5	4.297
26-Sep-18	47:07.0	32.278	33.4	0	0.0547	0	0	116.5	4.303
27-Sep-18	47:07.0	28.27	32.8	0	0.0547	0	0	123.5	4.303
27-Sep-18	47:07.0	40.833	21.2	0	0.0547	0.5	4.03	63.2	4.369
28-Sep-18	47:07.0	29.79	34.3	0	0.0547	0	0	109.5	4.303
29-Sep-18	47:07.0	37.7	22.3	0	0.0547	0.5	3.02	154.4	4.333
29-Sep-18	47:07.0	35.022	26	0	0.0547	0.5	4.53	146	4.309
29-Sep-18	47:07.0	36.308	23.9	0	0.0547	0	3.02	150.2	4.321
5-Oct-18	47:07.0	26.207	54.5	0	0.0547	0	2.52	147.4	4.315
5-Oct-18	47:07.0	31.433	37	0	0.0547	0	3.52	168.5	4.339
5-Oct-18	47:07.0	29.916	43	0	0.0547	0.5	3.52	158.6	4.333
7-Oct-18	47:07.0	20.936	63.9	0	0.0547	0	0.5	168.5	4.297
8-Oct-18	47:07.0	29.865	45.4	0	0.0547	0	3.52	171.3	4.333
8-Oct-18	47:07.0	19.46	69.5	0	0.0547	0	0	136.2	4.303
9-Oct-18	47:07.0	18.723	80.7	0	0.0547	0	0	123.5	4.297
15-Aug-18	47:07.0	19.341	50.3	0	0.0555	0	0	127.8	4.309
15-Aug-18	47:07.0	18.39	53.3	0	0.0555	0	0	127.8	4.333
16-Aug-18	47:07.0	24.605	58.1	0	0.0555	0	0.5	154.4	4.369
16-Aug-18	47:07.0	17.891	62.1	0	0.0555	0	0	82.8	4.309
17-Aug-18	47:07.0	16.534	65.7	0	0.0555	0	0	81.4	4.303
18-Aug-18	47:07.0	16.558	71	0	0.0555	0	0	113.7	4.303
18-Aug-18	47:07.0	17.32	68.4	0	0.0555	0	0	113.7	4.303
18-Aug-18	47:07.0	27.087	47.5	0	0.0555	0	0	113.7	4.363
19-Aug-18	47:07.0	21.795	80.3	0	0.0555	0	2.01	122.1	4.339
19-Aug-18	47:07.0	19.698	73.2	0	0.0555	0	0	116.5	4.297
19-Aug-18	47:07.0	29.24	52.1	0	0.0555	0	2.01	133.4	4.345
19-Aug-18	47:07.0	24.098	73.7	0	0.0555	0	2.01	151.6	4.345
19-Aug-18	47:07.0	18.485	73.5	0	0.0555	0	0	116.5	4.303
20-Aug-18	47:07.0	16.106	73.7	0	0.0555	0	0	109.5	4.303
20-Aug-18	47:07.0	16.701	69.4	0	0.0555	0	0	109.5	4.303
20-Aug-18	47:07.0	32.846	33.3	0	0.0555	0	1.51	198	4.339
21-Aug-18	47:07.0	27.949	51.2	0	0.0555	0	1.01	221.8	4.339
21-Aug-18	47:07.0	31.382	39.6	0	0.0555	0.5	3.52	35.1	4.339
21-Aug-18	47:07.0	32.898	29.4	0	0.0555	0	3.02	37.9	4.357
21-Aug-18	47:07.0	15.986	71	0	0.0555	0	0	89.9	4.303
22-Aug-18	47:07.0	20.246	62.2	0	0.0555	0	0	96.9	4.303
22-Aug-18	47:07.0	32.253	32.8	0	0.0555	0	1.51	139	4.333
22-Aug-18	47:07.0	18.176	68	0	0.0555	0	0	96.9	4.303
22-Aug-18	47:07.0	29.09	42.8	0	0.0555	0	2.01	151.6	4.351
23-Aug-18	47:07.0	32.304	33.7	0	0.0555	0.5	4.53	22.5	4.333
23-Aug-18	47:07.0	30.646	38.6	0	0.0555	0.5	4.53	49.1	4.339
23-Aug-18	47:07.0	16.892	69.1	0	0.0555	0	0	110.9	4.303
23-Aug-18	47:07.0	17.891	64.3	0	0.0555	0	0	110.9	4.303
23-Aug-18	47:07.0	19.793	57.4	0	0.0555	0	0	49.1	4.303
24-Aug-18	47:07.0	33.105	26.8	0	0.0555	0	3.02	82.8	4.333
24-Aug-18	47:07.0	34.519	25	0	0.0555	0	2.52	116.5	4.345
24-Aug-18	47:07.0	25.404	56.6	0	0.0555	0	3.02	143.2	4.303
25-Aug-18	47:07.0	33.287	34.8	0	0.0555	0	3.02	96.9	4.357
25-Aug-18	47:07.0	24.291	59	0	0.0555	0	1.01	150.2	4.303
25-Aug-18	47:07.0	23.954	59.3	0	0.0555	0	0.5	171.3	4.303
25-Aug-18	47:07.0	24.315	53	0	0.0555	0	1.51	126.4	4.303
26-Aug-18	47:07.0	23.521	51.8	0	0.0555	0	0	94.1	4.309
27-Aug-18	47:07.0	27.333	38.6	0	0.0555	0	2.52	137.6	4.303
27-Aug-18	47:07.0	25.55	36.8	0	0.0555	0	0	130.6	4.309
3-Sep-18	47:07.0	28.345	33.4	0	0.0555	0	0	117.9	4.309
3-Sep-18	47:07.0	26.671	38.6	0	0.0555	0	0	117.9	4.309
3-Sep-18	47:07.0	36.362	21.9	0	0.0555	0	3.02	75.8	4.345
4-Sep-18	47:07.0	38.337	24.5	0	0.0555	0.5	3.52	80	4.333
5-Sep-18	47:07.0	29.966	40.9	0	0.0555	0	2.01	82.8	4.297
6-Sep-18	47:07.0	26.622	43.6	0	0.0555	0	0	88.4	4.303
7-Sep-18	47:07.0	31.052	30.2	0	0.0555	0	1.01	77.2	4.309
8-Sep-18	47:07.0	36.2	27.1	0	0.0555	0	2.01	67.4	4.339
8-Sep-18	47:07.0	33.757	28.7	0	0.0555	0	2.01	99.7	4.315
26-Sep-18	47:07.0	41.036	19.4	0	0.0555	0	4.03	96.9	4.357
26-Sep-18	47:07.0	34.019	30.1	0	0.0555	0	0	117.9	4.303
26-Sep-18	47:07.0	39.46	19.8	0	0.0555	0	3.02	77.2	4.327
27-Sep-18	47:07.0	29.615	29	0	0.0555	0	0	123.5	4.303
28-Sep-18	47:07.0	40.2	19.4	0	0.0555	0.5	4.03	53.3	4.393
5-Oct-18	47:07.0	27.875	48.2	0	0.0555	0	3.02	160	4.321
7-Oct-18	47:07.0	22.13	62.1	0	0.0555	0	2.01	143.2	4.303
7-Oct-18	47:07.0	33.391	31.3	0	0.0555	0.5	4.53	175.5	4.345
7-Oct-18	47:07.0	22.896	64.7	0	0.0555	0	3.52	153	4.303
8-Oct-18	47:07.0	31.306	39.9	0	0.0555	0.5	3.02	161.5	4.363
8-Oct-18	47:07.0	20.698	64.2	0	0.0555	0	1.51	141.8	4.303
9-Oct-18	47:07.0	27.063	53.3	0	0.0555	0	2.52	164.3	4.345
9-Oct-18	47:07.0	19.579	77.3	0	0.0555	0	0.5	123.5	4.303
9-Oct-18	47:07.0	20.913	73.6	0	0.0555	0	1.01	139	4.303
9-Oct-18	47:07.0	28.369	45.7	0	0.0555	0	3.02	162.9	4.345
15-Aug-18	47:07.0	20.77	45.7	0	0.0562	0	0	127.8	4.309
15-Aug-18	47:07.0	34.387	25	0	0.0562	0	2.52	176.9	4.339
16-Aug-18	47:07.0	18.628	60.4	0	0.0562	0	0	82.8	4.309
17-Aug-18	47:07.0	23.905	64	0	0.0562	0	0.5	81.4	4.375
18-Aug-18	47:07.0	31.791	36.4	0	0.0562	0	0	113.7	4.339
18-Aug-18	47:07.0	18.224	65.4	0	0.0562	0	0	113.7	4.303
19-Aug-18	47:07.0	27.063	61.5	0	0.0562	0	3.02	154.4	4.339
19-Aug-18	47:07.0	21.628	61.5	0	0.0562	0	0.5	109.5	4.303
19-Aug-18	47:07.0	19.484	67.3	0	0.0562	0	0	116.5	4.303
20-Aug-18	47:07.0	34.15	24.5	0	0.0562	0	2.01	61.8	4.333
21-Aug-18	47:07.0	17.701	64.6	0	0.0562	0	0	89.9	4.303
21-Aug-18	47:07.0	16.725	68.1	0	0.0562	0	0	89.9	4.303
21-Aug-18	47:07.0	34.387	31.7	0	0.0562	0.5	4.03	28.1	4.339
22-Aug-18	47:07.0	22.585	54.8	0	0.0562	0	0.5	96.9	4.303
22-Aug-18	47:07.0	34.045	24.8	0	0.0562	0	4.03	53.3	4.333
22-Aug-18	47:07.0	22.513	54.6	0	0.0562	0	0.5	87	4.303
23-Aug-18	47:07.0	21.151	52.4	0	0.0562	0	1.01	77.2	4.309
23-Aug-18	47:07.0	33.966	29.2	0	0.0562	0.5	4.53	37.9	4.363
24-Aug-18	47:07.0	27.702	42	0	0.0562	0	2.52	129.2	4.303
24-Aug-18	47:07.0	26.378	52.6	0	0.0562	0	3.02	146	4.303
25-Aug-18	47:07.0	25.574	45.4	0	0.0562	0	2.01	122.1	4.303
25-Aug-18	47:07.0	26.549	40.5	0	0.0562	0	0.5	124.9	4.309
25-Aug-18	47:07.0	24.75	57.7	0	0.0562	0	2.52	144.6	4.303
26-Aug-18	47:07.0	36.688	22.8	0	0.0562	0	2.01	113.7	4.351
27-Aug-18	47:07.0	37.206	16.1	0	0.0562	0	1.51	196.5	4.339
27-Aug-18	47:07.0	26.744	30.7	0	0.0562	0	0	130.6	4.309
3-Sep-18	47:07.0	30.824	28.4	0	0.0562	0	1.01	119.3	4.315
3-Sep-18	47:07.0	35.743	21.9	0	0.0562	0	3.52	60.4	4.339
4-Sep-18	47:07.0	27.998	41.6	0	0.0562	0	0	51.9	4.309
5-Sep-18	47:07.0	30.773	40	0	0.0562	0	1.01	99.7	4.303
8-Sep-18	47:07.0	35.395	27.2	0	0.0562	0	2.52	61.8	4.321
26-Sep-18	47:07.0	36.444	26.9	0	0.0562	0	1.51	126.4	4.303
27-Sep-18	47:07.0	30.773	26.6	0	0.0562	0	0	123.5	4.303
27-Sep-18	47:07.0	40.573	20.2	0	0.0562	0.5	3.52	66	4.339
28-Sep-18	47:07.0	31.306	32	0	0.0562	0	0.5	110.9	4.303
6-Oct-18	47:07.0	26.036	46.3	0	0.0562	0	0	143.2	4.303
6-Oct-18	47:07.0	23.857	61.6	0	0.0562	0	3.52	148.8	4.303
6-Oct-18	47:07.0	26.842	44.8	0	0.0562	0	2.52	144.6	4.303
8-Oct-18	47:07.0	22.034	59	0	0.0562	0	2.01	137.6	4.303
11-Oct-18	47:07.0	24.774	67.9	0	0.0562	0	0	185.3	4.315
11-Oct-18	47:07.0	21.772	75.6	0	0.0562	0	0	185.3	4.297
11-Oct-18	47:07.0	31.255	49.6	0	0.0562	0	2.01	181.1	4.351
11-Oct-18	47:07.0	28.816	58.3	0	0.0562	0	1.51	195.1	4.339
15-Aug-18	47:07.0	22.537	42.6	0	0.057	0	0	127.8	4.315
16-Aug-18	47:07.0	19.674	57.1	0	0.057	0	0	82.8	4.309
16-Aug-18	47:07.0	21.318	52.6	0	0.057	0	0	82.8	4.315
16-Aug-18	47:07.0	34.308	27.3	0	0.057	0	2.01	176.9	4.363
16-Aug-18	47:07.0	27.407	49.3	0	0.057	0	1.01	183.9	4.351
16-Aug-18	47:07.0	31.153	38.7	0	0.057	0	1.51	181.1	4.345
16-Aug-18	47:07.0	33.131	31.1	0	0.057	0	2.52	186.7	4.363
17-Aug-18	47:07.0	34.071	31.3	0	0.057	0	1.51	199.4	4.345
17-Aug-18	47:07.0	27.875	53.4	0	0.057	0	0.5	196.5	4.351
17-Aug-18	47:07.0	18.509	63.7	0	0.057	0	0	113.7	4.303
17-Aug-18	47:07.0	19.698	60.1	0	0.057	0	0	113.7	4.309
18-Aug-18	47:07.0	34.969	25.5	0	0.057	0	3.52	28.1	4.333
18-Aug-18	47:07.0	35.797	23.4	0	0.057	0	3.02	101.1	4.363
19-Aug-18	47:07.0	18.866	62.2	0	0.057	0	0	143.2	4.309
19-Aug-18	47:07.0	20.388	55.7	0	0.057	0	0	143.2	4.309
19-Aug-18	47:07.0	29.89	49	0	0.057	0	1.51	168.5	4.363
19-Aug-18	47:07.0	22.393	58	0	0.057	0	0.5	124.9	4.303
20-Aug-18	47:07.0	34.942	26	0	0.057	0	3.02	139	4.339
20-Aug-18	47:07.0	18.129	65.6	0	0.057	0	0	137.6	4.303
20-Aug-18	47:07.0	18.58	62.2	0	0.057	0	0	89.9	4.303
21-Aug-18	47:07.0	36.227	22.5	0	0.057	0	2.01	25.3	4.327
22-Aug-18	47:07.0	34.466	24.1	0	0.057	0	3.52	51.9	4.363
23-Aug-18	47:07.0	35.689	23.1	0	0.057	0.5	3.02	66	4.339
23-Aug-18	47:07.0	19.175	58.4	0	0.057	0	0	110.9	4.303
24-Aug-18	47:07.0	28.493	35.7	0	0.057	0	0.5	109.5	4.315
24-Aug-18	47:07.0	33.835	26.6	0	0.057	0	3.52	117.9	4.345
25-Aug-18	47:07.0	33.365	33.3	0	0.057	0	1.51	110.9	4.333
25-Aug-18	47:07.0	27.702	37.5	0	0.057	0	1.51	129.2	4.309
25-Aug-18	47:07.0	32.613	34.4	0	0.057	0	2.52	151.6	4.363
26-Aug-18	47:07.0	27.579	40.5	0	0.057	0	1.01	92.7	4.309
26-Aug-18	47:07.0	32.691	29.8	0	0.057	0	3.02	153	4.345
26-Aug-18	47:07.0	25.598	45.3	0	0.057	0	0	94.1	4.309
27-Aug-18	47:07.0	36.335	14.9	0	0.057	0	2.01	185.3	4.339
27-Aug-18	47:07.0	26.891	25.7	0	0.057	0	0	130.6	4.309
3-Sep-18	47:07.0	34.176	23.5	0	0.057	0	2.01	91.3	4.321
4-Sep-18	47:07.0	31.077	34.3	0	0.057	0	0	51.9	4.315
4-Sep-18	47:07.0	29.765	36.4	0	0.057	0	0	51.9	4.309
5-Sep-18	47:07.0	31.077	37.2	0	0.057	0	1.01	64.6	4.339
5-Sep-18	47:07.0	31.001	38.8	0	0.057	0	1.51	75.8	4.303
6-Sep-18	47:07.0	29.89	35.1	0	0.057	0	0	88.4	4.309
6-Sep-18	47:07.0	38.532	25.6	0	0.057	0.5	3.52	63.2	4.333
6-Sep-18	47:07.0	26.549	42.9	0	0.057	0	0	88.4	4.309
7-Sep-18	47:07.0	37.124	23.5	0	0.057	0	3.02	92.7	4.357
7-Sep-18	47:07.0	32.872	27.2	0	0.057	0	2.01	98.3	4.315
26-Sep-18	47:07.0	38.504	20.3	0	0.057	0	2.52	71.6	4.315
27-Sep-18	47:07.0	32.33	23.6	0	0.057	0	0	123.5	4.303
28-Sep-18	47:07.0	35.075	24.9	0	0.057	0	3.02	140.4	4.309
28-Sep-18	47:07.0	33.652	28	0	0.057	0	1.01	132	4.303
28-Sep-18	47:07.0	38.143	20.4	0	0.057	0	3.02	87	4.339
28-Sep-18	47:07.0	40.142	16.5	0	0.057	0	3.52	64.6	4.333
6-Oct-18	47:07.0	33.6	33	0	0.057	0	4.03	148.8	4.363
6-Oct-18	47:07.0	27.407	43.1	0	0.057	0	0	143.2	4.309
8-Oct-18	47:07.0	23.088	51.8	0	0.057	0	2.52	148.8	4.303
8-Oct-18	47:07.0	32.253	38.2	0	0.057	0	3.02	130.6	4.357
9-Oct-18	47:07.0	22.944	65	0	0.057	0	2.52	153	4.303
9-Oct-18	47:07.0	31.97	38.2	0	0.057	0	3.52	133.4	4.333
9-Oct-18	47:07.0	21.867	69.6	0	0.057	0	2.52	137.6	4.303
10-Oct-18	47:07.0	29.464	53.8	0	0.057	0	2.52	158.6	4.351
10-Oct-18	47:07.0	26.598	65.6	0	0.057	0	2.52	154.4	4.339
10-Oct-18	47:07.0	23.641	77.8	0	0.057	0	0	148.8	4.309
11-Oct-18	47:07.0	22.154	73.5	0	0.057	0	0	185.3	4.297
11-Oct-18	47:07.0	34.598	41.2	0	0.057	0	2.52	183.9	4.351
11-Oct-18	47:07.0	38.115	29.7	0	0.057	0	3.02	94.1	4.339
11-Oct-18	47:07.0	23.136	70.3	0	0.057	0	0	185.3	4.297
15-Aug-18	47:07.0	25.866	33	0	0.0574	0	0	127.8	4.315
16-Aug-18	47:07.0	33.652	23	0	0.0574	0	3.52	169.9	4.369
16-Aug-18	47:07.0	23.184	46.2	0	0.0574	0	0	82.8	4.315
17-Aug-18	47:07.0	34.229	25.9	0	0.0574	0	2.52	44.9	4.363
17-Aug-18	47:07.0	22.848	51.4	0	0.0574	0	0	113.7	4.309
17-Aug-18	47:07.0	35.049	23.4	0	0.0574	0	3.02	56.2	4.345
18-Aug-18	47:07.0	23.088	55.5	0	0.0574	0	1.51	132	4.303
18-Aug-18	47:07.0	35.448	23.3	0	0.0574	0	3.02	126.4	4.351
18-Aug-18	47:07.0	24.315	47	0	0.0574	0	2.01	148.8	4.303
19-Aug-18	47:07.0	31.816	40.6	0	0.0574	0	2.01	123.5	4.333
20-Aug-18	47:07.0	20.841	55	0	0.0574	0	0	89.9	4.309
20-Aug-18	47:07.0	33.443	26	0	0.0574	0	3.02	189.5	4.357
21-Aug-18	47:07.0	21.509	57.8	0	0.0574	0	0	82.8	4.303
22-Aug-18	47:07.0	19.912	61.2	0	0.0574	0	0	82.8	4.303
22-Aug-18	47:07.0	34.916	23.5	0	0.0574	0	3.02	110.9	4.345
23-Aug-18	47:07.0	35.475	22	0	0.0574	0	4.53	59	4.357
23-Aug-18	47:07.0	22.393	49.8	0	0.0574	0	0	89.9	4.309
23-Aug-18	47:07.0	21.795	51.9	0	0.0574	0	2.01	127.8	4.303
24-Aug-18	47:07.0	27.382	37.1	0	0.0574	0	1.51	103.9	4.309
24-Aug-18	47:07.0	27.628	37.8	0	0.0574	0	0	109.5	4.309
24-Aug-18	47:07.0	31.331	30.9	0	0.0574	0	2.01	117.9	4.333
24-Aug-18	47:07.0	33.001	27.9	0	0.0574	0	3.52	96.9	4.339
25-Aug-18	47:07.0	27.85	36.2	0	0.0574	0	1.01	133.4	4.309
25-Aug-18	47:07.0	28.543	34.9	0	0.0574	0	0.5	143.2	4.315
26-Aug-18	47:07.0	28.891	37.2	0	0.0574	0	0.5	134.8	4.315
27-Aug-18	47:07.0	30.596	18.9	0	0.0574	0	1.01	129.2	4.315
27-Aug-18	47:07.0	35.743	15.8	0	0.0574	0	1.01	160	4.351
4-Sep-18	47:07.0	33.313	30.9	0	0.0574	0	2.01	56.2	4.315
4-Sep-18	47:07.0	37.7	25.9	0	0.0574	0	4.03	37.9	4.351
4-Sep-18	47:07.0	36.012	27.8	0	0.0574	0	3.02	77.2	4.333
5-Sep-18	47:07.0	38.756	26.5	0	0.0574	0.5	5.03	36.5	4.357
5-Sep-18	47:07.0	32.073	34.5	0	0.0574	0	1.51	73	4.303
7-Sep-18	47:07.0	34.969	24.3	0	0.0574	0	3.02	67.4	4.321
27-Sep-18	47:07.0	38.365	18.2	0	0.0574	0	2.01	85.6	4.333
27-Sep-18	47:07.0	38.198	22.2	0	0.0574	0.5	3.02	98.3	4.357
27-Sep-18	47:07.0	35.85	19.1	0	0.0574	0	2.52	133.4	4.309
28-Sep-18	47:07.0	36.824	22.3	0	0.0574	0	3.02	113.7	4.321
6-Oct-18	47:07.0	25.113	53.9	0	0.0574	0.5	4.03	150.2	4.303
6-Oct-18	47:07.0	28.941	39.4	0	0.0574	0	1.01	146	4.315
7-Oct-18	47:07.0	24.074	43.8	0	0.0574	0	3.02	151.6	4.303
7-Oct-18	47:07.0	25.258	39.7	0	0.0574	0.5	4.03	146	4.303
7-Oct-18	47:07.0	33.235	30.7	0	0.0574	0.5	3.52	171.3	4.339
8-Oct-18	47:07.0	32.253	36.9	0	0.0574	0.5	3.02	148.8	4.339
8-Oct-18	47:07.0	23.954	59.8	0	0.0574	0.5	3.52	155.8	4.303
9-Oct-18	47:07.0	32.021	34.3	0	0.0574	0.5	3.52	161.5	4.369
10-Oct-18	47:07.0	31.255	43.4	0	0.0574	0	2.52	161.5	4.351
10-Oct-18	47:07.0	20.055	81.9	0	0.0574	0	0	148.8	4.297
10-Oct-18	47:07.0	21.151	78.6	0	0.0574	0	0	148.8	4.297
10-Oct-18	47:07.0	19.603	84.1	0	0.0574	0	0	148.8	4.297
15-Aug-18	47:07.0	33.235	25.1	0	0.0581	0	2.52	181.1	4.333
15-Aug-18	47:07.0	32.613	27.3	0	0.0581	0	2.01	188.1	4.339
15-Aug-18	47:07.0	29.165	27.7	0	0.0581	0	1.51	139	4.315
16-Aug-18	47:07.0	33.287	23.7	0	0.0581	0	2.01	167.1	4.351
16-Aug-18	47:07.0	25.113	40.9	0	0.0581	0	0	82.8	4.315
17-Aug-18	47:07.0	21.199	55.6	0	0.0581	0	0	113.7	4.309
17-Aug-18	47:07.0	34.783	24.3	0	0.0581	0	3.52	37.9	4.351
18-Aug-18	47:07.0	34.969	24.5	0	0.0581	0	3.02	172.7	4.339
18-Aug-18	47:07.0	24.968	40.3	0	0.0581	0	1.01	130.6	4.309
18-Aug-18	47:07.0	25.695	37.6	0	0.0581	0	0.5	151.6	4.309
19-Aug-18	47:07.0	23.232	47.6	0	0.0581	0	0	143.2	4.309
20-Aug-18	47:07.0	19.318	59.7	0	0.0581	0	0	89.9	4.309
20-Aug-18	47:07.0	22.8	51.5	0	0.0581	0	0	89.9	4.309
21-Aug-18	47:07.0	22.513	53.6	0	0.0581	0	0	82.8	4.303
21-Aug-18	47:07.0	24.219	48.4	0	0.0581	0	0	82.8	4.309
21-Aug-18	47:07.0	35.288	24.7	0	0.0581	0.5	4.53	102.5	4.339
22-Aug-18	47:07.0	24.171	42.9	0	0.0581	0	2.01	137.6	4.303
22-Aug-18	47:07.0	23.857	43.3	0	0.0581	0	0.5	101.1	4.309
23-Aug-18	47:07.0	25.258	42.9	0	0.0581	0	0	89.9	4.309
24-Aug-18	47:07.0	29.941	32.4	0	0.0581	0	1.51	120.7	4.315
24-Aug-18	47:07.0	32.021	30.2	0	0.0581	0	2.52	109.5	4.339
25-Aug-18	47:07.0	29.715	34.1	0	0.0581	0	2.01	144.6	4.363
25-Aug-18	47:07.0	32.691	32.1	0	0.0581	0	3.02	126.4	4.351
25-Aug-18	47:07.0	32.846	31.8	0	0.0581	0	2.52	136.2	4.381
26-Aug-18	47:07.0	30.217	32.6	0	0.0581	0	2.01	134.8	4.321
26-Aug-18	47:07.0	33.757	26.9	0	0.0581	0	2.52	172.7	4.351
26-Aug-18	47:07.0	32.227	29	0	0.0581	0	2.52	154.4	4.327
27-Aug-18	47:07.0	34.15	18.3	0	0.0581	0	1.51	95.5	4.321
4-Sep-18	47:07.0	35.582	27.5	0	0.0581	0	2.01	57.6	4.333
5-Sep-18	47:07.0	32.355	34.1	0	0.0581	0	1.51	68.8	4.309
6-Sep-18	47:07.0	35.931	27.2	0	0.0581	0	3.02	80	4.333
6-Sep-18	47:07.0	36.579	26.1	0	0.0581	0	3.52	40.7	4.357
6-Sep-18	47:07.0	33.339	28.7	0	0.0581	0	2.01	84.2	4.315
6-Sep-18	47:07.0	30.95	32.9	0	0.0581	0	0.5	87	4.309
7-Sep-18	47:07.0	36.362	23.5	0	0.0581	0	2.52	57.6	4.339
27-Sep-18	47:07.0	37.755	18.2	0	0.0581	0	2.01	120.7	4.321
6-Oct-18	47:07.0	31.51	34.5	0	0.0581	0	2.52	141.8	4.321
6-Oct-18	47:07.0	32.175	34.2	0	0.0581	0	3.52	126.4	4.345
6-Oct-18	47:07.0	30.217	36.9	0	0.0581	0	1.51	133.4	4.327
7-Oct-18	47:07.0	25.987	37.7	0	0.0581	0	3.02	132	4.303
8-Oct-18	47:07.0	27.136	42.2	0	0.0581	0	3.02	102.5	4.309
8-Oct-18	47:07.0	25.939	43.6	0	0.0581	0	0	98.3	4.309
8-Oct-18	47:07.0	26.182	49.7	0	0.0581	0.5	4.03	153	4.303
8-Oct-18	47:07.0	30.571	36.1	0	0.0581	0	2.52	162.9	4.333
8-Oct-18	47:07.0	31.408	37.8	0	0.0581	0	3.02	146	4.351
8-Oct-18	47:07.0	24.968	53.7	0	0.0581	0.5	4.03	157.2	4.303
10-Oct-18	47:07.0	32.768	37.1	0	0.0581	0	3.52	171.3	4.351
10-Oct-18	47:07.0	34.44	31.6	0	0.0581	0.5	3.02	169.9	4.339
10-Oct-18	47:07.0	35.475	30.1	0	0.0581	0.5	3.02	176.9	4.345
11-Oct-18	47:07.0	38.476	28.7	0	0.0581	0	3.02	110.9	4.327
11-Oct-18	47:07.0	24.315	66.5	0	0.0581	0	0.5	183.9	4.303
11-Oct-18	47:07.0	25.307	61.7	0	0.0581	0	1.51	139	4.321
15-Aug-18	47:07.0	31.586	26.3	0	0.0588	0	3.02	165.7	4.321
16-Aug-18	47:07.0	32.433	26.2	0	0.0588	0	2.01	154.4	4.339
17-Aug-18	47:07.0	25.38	42.3	0	0.0588	0	0	113.7	4.309
17-Aug-18	47:07.0	34.281	23.9	0	0.0588	0	2.01	82.8	4.351
19-Aug-18	47:07.0	26.061	40.7	0	0.0588	0	0	143.2	4.315
19-Aug-18	47:07.0	32.227	36.1	0	0.0588	0	2.52	181.1	4.339
19-Aug-18	47:07.0	24.702	43.9	0	0.0588	0	0	143.2	4.315
21-Aug-18	47:07.0	25.695	44	0	0.0588	0	0	82.8	4.309
22-Aug-18	47:07.0	23.545	42.6	0	0.0588	0	0	99.7	4.309
22-Aug-18	47:07.0	35.395	24.6	0	0.0588	0	5.54	115.1	4.333
22-Aug-18	47:07.0	25.793	37.7	0	0.0588	0	0.5	101.1	4.309
23-Aug-18	47:07.0	25.744	40.1	0	0.0588	0	0	89.9	4.309
23-Aug-18	47:07.0	28.543	34	0	0.0588	0	0.5	101.1	4.315
25-Aug-18	47:07.0	31.382	33.2	0	0.0588	0	2.01	136.2	4.333
5-Sep-18	47:07.0	34.413	30.1	0	0.0588	0	2.01	57.6	4.315
5-Sep-18	47:07.0	37.069	26.7	0	0.0588	0.5	4.53	44.9	4.327
6-Sep-18	47:07.0	35.448	26	0	0.0588	0	3.02	78.6	4.327
7-Oct-18	47:07.0	25.283	43.4	0	0.0588	0	0	110.9	4.309
7-Oct-18	47:07.0	32.278	31	0	0.0588	0.5	3.52	160	4.345
8-Oct-18	47:07.0	27.702	38.7	0	0.0588	0	1.01	108.1	4.315
10-Oct-18	47:07.0	22.202	75.4	0	0.0588	0	2.01	144.6	4.297
11-Oct-18	47:07.0	34.545	35.6	0	0.0588	0	3.02	147.4	4.321
11-Oct-18	47:07.0	26.061	53.4	0	0.0588	0	1.01	127.8	4.303
16-Aug-18	47:07.0	31.179	27.4	0	0.0596	0	1.01	144.6	4.327
16-Aug-18	47:07.0	29.015	30.5	0	0.0596	0	1.51	110.9	4.321
17-Aug-18	47:07.0	32.665	26	0	0.0596	0	2.01	87	4.321
17-Aug-18	47:07.0	33.809	24.8	0	0.0596	0	2.01	60.4	4.333
17-Aug-18	47:07.0	29.865	32.3	0	0.0596	0	1.01	123.5	4.315
17-Aug-18	47:07.0	27.579	38.3	0	0.0596	0	0	113.7	4.315
18-Aug-18	47:07.0	34.097	25.3	0	0.0596	0	3.02	155.8	4.333
18-Aug-18	47:07.0	27.063	33.8	0	0.0596	0	0.5	137.6	4.309
19-Aug-18	47:07.0	27.112	40.8	0	0.0596	0	0	143.2	4.315
19-Aug-18	47:07.0	31.204	35.1	0	0.0596	0	2.01	155.8	4.339
20-Aug-18	47:07.0	33.053	27.2	0	0.0596	0	2.52	179.7	4.351
20-Aug-18	47:07.0	25.307	42.7	0	0.0596	0	0	89.9	4.315
21-Aug-18	47:07.0	33.704	25.1	0	0.0596	0	5.03	77.2	4.339
21-Aug-18	47:07.0	27.677	38.5	0	0.0596	0	0.5	82.8	4.309
21-Aug-18	47:07.0	29.615	34.3	0	0.0596	0	0.5	82.8	4.315
22-Aug-18	47:07.0	28.468	31.8	0	0.0596	0	1.01	96.9	4.315
22-Aug-18	47:07.0	34.124	24.7	0	0.0596	0	3.02	154.4	4.339
23-Aug-18	47:07.0	34.281	23.8	0	0.0596	0	3.52	49.1	4.345
23-Aug-18	47:07.0	34.598	22.9	0	0.0596	0	3.02	80	4.339
23-Aug-18	47:07.0	30.697	28.7	0	0.0596	0	1.51	144.6	4.321
5-Sep-18	47:07.0	35.582	28.4	0	0.0596	0	4.03	66	4.333
7-Oct-18	47:07.0	26.036	41.4	0	0.0596	0	0	110.9	4.309
8-Oct-18	47:07.0	29.515	35.1	0	0.0596	0	2.01	109.5	4.321
10-Oct-18	47:07.0	24.992	49.6	0	0.0596	0	0	96.9	4.303
10-Oct-18	47:07.0	35.288	29.9	0	0.0596	0	3.02	186.7	4.351
10-Oct-18	47:07.0	22.992	73	0	0.0596	0	1.51	143.2	4.303
18-Aug-18	47:07.0	32.304	28	0	0.0599	0	3.02	154.4	4.321
18-Aug-18	47:07.0	33.548	25.8	0	0.0599	0	2.52	147.4	4.333
18-Aug-18	47:07.0	30.545	31.1	0	0.0599	0	1.51	143.2	4.315
18-Aug-18	47:07.0	28.468	32.4	0	0.0599	0	1.01	129.2	4.315
19-Aug-18	47:07.0	28.221	38.3	0	0.0599	0	1.01	150.2	4.321
19-Aug-18	47:07.0	30.773	35.2	0	0.0599	0	3.02	168.5	4.345
20-Aug-18	47:07.0	29.414	33	0	0.0599	0	2.52	150.2	4.321
20-Aug-18	47:07.0	32.433	27.7	0	0.0599	0	2.01	186.7	4.351
20-Aug-18	47:07.0	26.134	40.1	0	0.0599	0	0	89.9	4.315
21-Aug-18	47:07.0	30.824	31.6	0	0.0599	0	1.01	102.5	4.321
22-Aug-18	47:07.0	30.369	29.7	0	0.0599	0	2.52	123.5	4.315
22-Aug-18	47:07.0	28.369	31.9	0	0.0599	0	1.51	94.1	4.309
23-Aug-18	47:07.0	32.613	25	0	0.0599	0	3.52	139	4.321
7-Oct-18	47:07.0	28.072	36.6	0	0.0599	0	1.51	122.1	4.315
7-Oct-18	47:07.0	31.842	31.2	0	0.0599	0	3.02	155.8	4.333
9-Oct-18	47:07.0	33.079	32.4	0	0.0599	0	3.02	165.7	4.339
9-Oct-18	47:07.0	24.412	66.2	0	0.0599	0	2.52	150.2	4.303
9-Oct-18	47:07.0	33.626	31.5	0	0.0599	0	3.52	141.8	4.369
10-Oct-18	47:07.0	27.136	43.4	0	0.0599	0	0.5	98.3	4.303
10-Oct-18	47:07.0	23.641	70.3	0	0.0599	0	2.01	144.6	4.303
10-Oct-18	47:07.0	28.493	40.7	0	0.0599	0	1.01	96.9	4.303
19-Aug-18	47:07.0	30.041	32.6	0	0.0607	0	1.51	144.6	4.333
20-Aug-18	47:07.0	31.179	29.6	0	0.0607	0	2.01	181.1	4.321
21-Aug-18	47:07.0	32.949	26.3	0	0.0607	0	1.51	39.3	4.333
21-Aug-18	47:07.0	33.704	25.4	0	0.0607	0	2.52	75.8	4.339
22-Aug-18	47:07.0	33.313	26	0	0.0607	0	2.52	181.1	4.345
22-Aug-18	47:07.0	31.97	28.1	0	0.0607	0	2.52	140.4	4.321
7-Oct-18	47:07.0	29.464	34	0	0.0607	0	2.01	153	4.315
10-Oct-18	47:07.0	29.015	39.1	0	0.0607	0	1.01	98.3	4.303
7-Oct-18	47:07.0	30.394	32.5	0	0.0614	0	3.02	176.9	4.321
9-Oct-18	47:07.0	32.407	30.8	0	0.0614	0	3.02	137.6	4.339
9-Oct-18	47:07.0	25.38	57.5	0	0.0614	0	2.52	158.6	4.303
10-Oct-18	47:07.0	29.665	37.2	0	0.0614	0	0.5	137.6	4.303
10-Oct-18	47:07.0	35.102	29.6	0	0.0614	0	2.52	164.3	4.339
9-Oct-18	47:07.0	31.255	33.8	0	0.0621	0	2.52	139	4.321
9-Oct-18	47:07.0	27.333	46.7	0	0.0621	0	2.52	151.6	4.303
9-Oct-18	47:07.0	26.036	54.5	0	0.0621	0	3.02	165.7	4.303
10-Oct-18	47:07.0	34.413	30	0	0.0621	0	3.52	186.7	4.333
9-Oct-18	47:07.0	28.196	32.9	0	0.0628	0	1.51	130.6	4.315
9-Oct-18	47:07.0	27.604	38.5	0	0.0628	0	1.51	130.6	4.309
9-Oct-18	47:07.0	33.652	30.2	0	0.0628	0	2.52	146	4.333
10-Oct-18	47:07.0	31.944	32.9	0	0.0628	0	2.01	154.4	4.315
10-Oct-18	47:07.0	30.672	35.4	0	0.0628	0	1.01	127.8	4.309
10-Oct-18	47:07.0	33.209	31.6	0	0.0628	0	2.01	172.7	4.321
9-Oct-18	47:07.0	29.966	32.1	0	0.0632	0	3.02	129.2	4.315
20-Nov-18	47:07.0	26.402	66.5	0	0.0671	0	1.51	101.1	4.297
20-Nov-18	47:07.0	34.334	41.4	0	0.0678	0	2.52	161.5	4.339
20-Nov-18	47:07.0	32.124	50.4	0	0.0678	0	1.51	195.1	4.345
20-Nov-18	47:07.0	22.872	79.5	0	0.0678	0	0	103.9	4.297
20-Nov-18	47:07.0	22.776	76.2	0	0.0678	0	0	103.9	4.297
20-Nov-18	47:07.0	23.304	78.7	0	0.0678	0	0.5	143.2	4.297
20-Nov-18	47:07.0	23.521	75.3	0	0.0678	0	0.5	249.9	4.297
20-Nov-18	47:07.0	28.841	59.9	0	0.0678	0	1.01	144.6	4.333
23-Nov-18	47:07.0	26.5	77.7	0	0.0678	0	1.01	190.9	4.291
23-Nov-18	47:07.0	26.549	76.7	0	0.0678	0	2.52	181.1	4.291
19-Nov-18	47:07.0	31.026	58.5	0	0.0684	0	2.52	157.2	4.345
19-Nov-18	47:07.0	26.378	79.3	0	0.0684	0	2.01	115.1	4.321
20-Nov-18	47:07.0	23.232	69.9	0	0.0684	0	0	255.5	4.303
21-Nov-18	47:07.0	25.671	64.9	0	0.0684	0	0	103.9	4.291
22-Nov-18	47:07.0	35.716	39.5	0	0.0684	0	3.52	33.7	4.315
22-Nov-18	47:07.0	32.846	48.3	0	0.0684	0	3.02	102.5	4.291
22-Nov-18	47:07.0	29.365	58.8	0	0.0684	0	1.51	71.6	4.291
23-Nov-18	47:07.0	26.793	75.2	0	0.0684	0	2.52	178.3	4.291
18-Nov-18	47:07.0	27.358	70.3	0	0.0691	0	1.01	82.8	4.297
18-Nov-18	47:07.0	30.9	58	0	0.0691	0	2.01	164.3	4.339
19-Nov-18	47:07.0	25.016	63.8	0	0.0691	0	0	255.5	4.303
19-Nov-18	47:07.0	28.766	70.1	0	0.0691	0	2.01	141.8	4.357
19-Nov-18	47:07.0	24.798	83.1	0	0.0691	0	1.51	108.1	4.291
19-Nov-18	47:07.0	24.436	81.9	0	0.0691	0	1.01	99.7	4.297
19-Nov-18	47:07.0	24.532	76.7	0	0.0691	0	1.01	87	4.297
19-Nov-18	47:07.0	33.183	50.1	0	0.0691	0	3.52	151.6	4.333
19-Nov-18	47:07.0	26.891	75.8	0	0.0691	0	2.01	126.4	4.363
20-Nov-18	47:07.0	33.757	38	0	0.0691	0	2.52	132	4.333
20-Nov-18	47:07.0	24.122	66.1	0	0.0691	0	0	255.5	4.303
21-Nov-18	47:07.0	33.365	45.3	0	0.0691	0	3.52	82.8	4.315
21-Nov-18	47:07.0	35.77	40.7	0	0.0691	0.5	4.53	39.3	4.321
21-Nov-18	47:07.0	29.365	58.6	0	0.0691	0	0.5	103.9	4.291
21-Nov-18	47:07.0	25.089	65.6	0	0.0691	0	0.5	106.7	4.297
21-Nov-18	47:07.0	26.793	61.4	0	0.0691	0	0	110.9	4.291
22-Nov-18	47:07.0	30.243	53.2	0	0.0691	0	1.51	137.6	4.291
22-Nov-18	47:07.0	38.476	35.1	0	0.0691	0.5	3.52	36.5	4.321
22-Nov-18	47:07.0	29.439	57.3	0	0.0691	0	2.01	266.7	4.303
23-Nov-18	47:07.0	27.456	75.3	0	0.0691	0	1.51	161.5	4.291
23-Nov-18	47:07.0	27.801	74.1	0	0.0691	0	2.01	176.9	4.291
12-Apr-19	47:07.0	25.283	91.9	0		0	1.01	68.8	4.345
18-Nov-18	47:07.0	24.315	75.6	0	0.0695	0	0	49.1	4.291
18-Nov-18	47:07.0	29.215	63.6	0	0.0695	0	2.01	113.7	4.333
18-Nov-18	47:07.0	34.651	47.7	0	0.0695	0	2.01	174.1	4.339
18-Nov-18	47:07.0	25.939	74.2	0	0.0695	0	0.5	50.5	4.291
19-Nov-18	47:07.0	26.182	60.5	0	0.0695	0	1.01	255.5	4.303
19-Nov-18	47:07.0	24.677	73.6	0	0.0695	0	1.01	105.3	4.297
21-Nov-18	47:07.0	39.036	35	0	0.0695	0.5	4.03	49.1	4.327
22-Nov-18	47:07.0	40.573	32.2	0	0.0695	0.5	3.52	22.5	4.327
23-Nov-18	47:07.0	28.27	72.1	0	0.0695	0	2.52	175.5	4.291
18-Nov-18	47:07.0	24.798	73.9	0	0.0702	0	0	49.1	4.297
18-Nov-18	47:07.0	33.914	50	0	0.0702	0.5	3.52	160	4.363
18-Nov-18	47:07.0	24.388	75.1	0	0.0702	0	0	49.1	4.291
18-Nov-18	47:07.0	26.061	69.3	0	0.0702	0	0	49.1	4.291
19-Nov-18	47:07.0	25.744	67.2	0	0.0702	0	1.51	87	4.297
19-Nov-18	47:07.0	25.113	70.1	0	0.0702	0	1.51	112.3	4.297
19-Nov-18	47:07.0	34.889	43.2	0	0.0702	0.5	3.52	190.9	4.351
19-Nov-18	47:07.0	26.744	58.1	0	0.0702	0	1.01	42.1	4.303
21-Nov-18	47:07.0	40.544	31.5	0	0.0702	0.5	4.03	46.3	4.333
21-Nov-18	47:07.0	28.369	49.8	0	0.0702	0	0.5	120.7	4.297
21-Nov-18	47:07.0	27.653	55.3	0	0.0702	0	0	120.7	4.291
22-Nov-18	47:07.0	31.944	46.5	0	0.0702	0	2.52	12.6	4.291
22-Nov-18	47:07.0	28.667	70.3	0	0.0702	0	2.01	174.1	4.291
22-Nov-18	47:07.0	42.297	28.4	0	0.0702	0	3.02	9.8	4.339
22-Nov-18	47:07.0	30.268	51.1	0	0.0702	0	0.5	109.5	4.291
17-Nov-18	47:07.0	26.402	67.5	0	0.0708	0	0	49.1	4.297
18-Nov-18	47:07.0	26.158	69.8	0	0.0708	0	1.51	95.5	4.297
18-Nov-18	47:07.0	25.016	73.1	0	0.0708	0	0	49.1	4.297
18-Nov-18	47:07.0	32.253	55.1	0	0.0708	0.5	4.03	146	4.333
19-Nov-18	47:07.0	33.757	40.9	0	0.0708	0.5	3.02	165.7	4.351
19-Nov-18	47:07.0	27.677	55.8	0	0.0708	0	1.01	29.5	4.309
20-Nov-18	47:07.0	39.149	30.7	0	0.0708	0	3.02	81.4	4.333
21-Nov-18	47:07.0	29.515	44.1	0	0.0708	0	0.5	113.7	4.297
23-Nov-18	47:07.0	25.21	82.4	1	0.0708	0	0.5	189.5	4.291
17-Nov-18	47:07.0	27.727	67.6	0	0.0715	0	0	106.7	4.297
17-Nov-18	47:07.0	28.493	63.8	0	0.0715	0	2.01	164.3	4.345
17-Nov-18	47:07.0	26.744	69	0	0.0715	0	0	49.1	4.297
18-Nov-18	47:07.0	26.622	70	0	0.0715	0	0.5	103.9	4.297
19-Nov-18	47:07.0	28.32	52.6	0	0.0715	0	0.5	94.1	4.309
20-Nov-18	47:07.0	30.016	47.2	0	0.0715	0	0.5	73	4.297
21-Nov-18	47:07.0	41.181	30.1	0	0.0715	0	3.52	53.3	4.345
22-Nov-18	47:07.0	42.773	25.1	0	0.0715	0	3.52	315.9	4.333
22-Nov-18	47:07.0	32.562	44.4	0	0.0715	0	2.01	32.3	4.291
22-Nov-18	47:07.0	29.065	66.4	0	0.0715	0	2.01	185.3	4.291
17-Nov-18	47:07.0	26.451	70.8	0	0.0722	0	0	49.1	4.297
17-Nov-18	47:07.0	34.281	47.5	0	0.0722	0	2.01	183.9	4.351
17-Nov-18	47:07.0	31.842	55.1	0	0.0722	0	2.01	189.5	4.351
17-Nov-18	47:07.0	25.793	68.7	0	0.0722	0	0	106.7	4.297
17-Nov-18	47:07.0	25.939	66.9	0	0.0722	0	1.51	110.9	4.297
18-Nov-18	47:07.0	26.744	69.7	0	0.0722	0	1.01	130.6	4.297
18-Nov-18	47:07.0	26.989	71.9	0	0.0722	0	1.01	153	4.303
18-Nov-18	47:07.0	35.395	44.1	0	0.0722	0	3.52	130.6	4.345
19-Nov-18	47:07.0	33.914	39.3	0	0.0722	0.5	3.52	157.2	4.333
19-Nov-18	47:07.0	28.965	50.2	0	0.0722	0	3.52	68.8	4.315
20-Nov-18	47:07.0	30.091	48.2	0	0.0722	0	0	53.3	4.297
20-Nov-18	47:07.0	39.121	28.8	0	0.0722	0	3.02	133.4	4.393
21-Nov-18	47:07.0	32.201	42.4	0	0.0722	0	0.5	109.5	4.291
22-Nov-18	47:07.0	30.066	61	0	0.0722	0	3.52	198	4.291
17-Nov-18	47:07.0	26.769	69	0	0.0725	0	0	49.1	4.297
17-Nov-18	47:07.0	27.727	67.2	0	0.0725	0	0	49.1	4.297
17-Nov-18	47:07.0	26.622	64.1	0	0.0725	0	1.51	106.7	4.297
17-Nov-18	47:07.0	27.161	61.6	0	0.0725	0	1.51	96.9	4.297
17-Nov-18	47:07.0	38.032	38.8	0	0.0725	0	3.02	190.9	4.339
19-Nov-18	47:07.0	31.026	44.5	0	0.0725	0.5	4.03	36.5	4.345
19-Nov-18	47:07.0	31.842	48.1	0	0.0725	0.5	3.52	127.8	4.333
19-Nov-18	47:07.0	30.243	44.6	0	0.0725	0	3.02	74.4	4.321
20-Nov-18	47:07.0	31.052	45.9	0	0.0725	0	1.01	54.8	4.297
21-Nov-18	47:07.0	40.573	29.5	0	0.0725	0.5	4.53	82.8	4.321
21-Nov-18	47:07.0	32.484	41.7	0	0.0725	0	0.5	106.7	4.291
21-Nov-18	47:07.0	33.131	39.2	0	0.0725	0	0.5	109.5	4.297
22-Nov-18	47:07.0	32.278	47.1	0	0.0725	0	2.01	178.3	4.297
22-Nov-18	47:07.0	33.287	44.8	0	0.0725	0	3.52	141.8	4.297
22-Nov-18	47:07.0	40.804	26.2	0	0.0725	0	2.52	115.1	4.321
23-Nov-18	47:07.0	23.737	92.5	7.8	0.0725	0	1.01	327.1	4.291
16-Nov-18	47:07.0	29.365	49.6	0	0.0732	0	1.51	134.8	4.351
16-Nov-18	47:07.0	25.501	60.3	0	0.0732	0	0	115.1	4.297
17-Nov-18	47:07.0	27.677	60.8	0	0.0732	0	1.01	96.9	4.297
17-Nov-18	47:07.0	38.728	35.2	0	0.0732	0	2.52	207.8	4.333
18-Nov-18	47:07.0	38.032	38.3	0	0.0732	0	2.52	162.9	4.321
18-Nov-18	47:07.0	27.284	71.4	0	0.0732	0	2.52	124.9	4.303
19-Nov-18	47:07.0	30.545	48.6	0	0.0732	1.01	6.54	44.9	4.339
20-Nov-18	47:07.0	32.639	42.4	0	0.0732	0	1.51	89.9	4.297
20-Nov-18	47:07.0	37.233	31.5	0	0.0732	0	3.02	148.8	4.369
21-Nov-18	47:07.0	34.387	35.9	0	0.0732	0	1.01	70.2	4.297
16-Nov-18	47:07.0	32.458	43.7	0	0.0738	0	2.01	169.9	4.357
16-Nov-18	47:07.0	35.502	38.1	0	0.0738	0	2.01	172.7	4.351
16-Nov-18	47:07.0	25.016	60.9	0	0.0738	0	0	115.1	4.297
16-Nov-18	47:07.0	28.32	52.4	0	0.0738	0	2.01	80	4.309
17-Nov-18	47:07.0	28.916	62.3	0	0.0738	0	0.5	36.5	4.303
17-Nov-18	47:07.0	28.493	61.4	0	0.0738	0	0.5	49.1	4.297
17-Nov-18	47:07.0	37.206	37.2	0	0.0738	0	3.02	183.9	4.351
17-Nov-18	47:07.0	28.048	60.2	0	0.0738	0	1.01	120.7	4.297
18-Nov-18	47:07.0	31.893	46	0	0.0738	0	3.02	119.3	4.321
18-Nov-18	47:07.0	27.776	61.8	0	0.0738	0.5	4.53	130.6	4.309
18-Nov-18	47:07.0	35.904	40.9	0	0.0738	0	2.52	77.2	4.333
18-Nov-18	47:07.0	28.468	63.8	0	0.0738	0	1.51	113.7	4.303
20-Nov-18	47:07.0	32.665	40.9	0	0.0738	0	0.5	102.5	4.333
22-Nov-18	47:07.0	37.425	30.1	0	0.0738	0	2.52	74.4	4.297
22-Nov-18	47:07.0	43.103	22.2	0	0.0738	0	3.02	77.2	4.321
15-Nov-18	47:07.0	27.235	64.6	0	0.0745	0	1.51	134.8	4.357
15-Nov-18	47:07.0	22.92	77.8	0	0.0745	0	0	94.1	4.297
16-Nov-18	47:07.0	37.151	34.1	0	0.0745	0	3.02	167.1	4.339
16-Nov-18	47:07.0	26.061	61.5	0	0.0745	0	3.02	102.5	4.297
16-Nov-18	47:07.0	28.245	58.6	0	0.0745	0	1.01	115.1	4.297
17-Nov-18	47:07.0	28.493	64.9	0	0.0745	0	1.01	345.4	4.303
18-Nov-18	47:07.0	32.458	43.8	0	0.0745	0.5	3.52	49.1	4.321
20-Nov-18	47:07.0	34.757	36.6	0	0.0745	0	4.03	113.7	4.309
20-Nov-18	47:07.0	37.921	31.4	0	0.0745	0	3.02	119.3	4.363
20-Nov-18	47:07.0	33.704	38.5	0	0.0745	0	1.51	103.9	4.303
21-Nov-18	47:07.0	41.123	28.5	0	0.0745	0	2.52	43.5	4.321
21-Nov-18	47:07.0	36.012	32.5	0	0.0745	0	2.52	61.8	4.297
21-Nov-18	47:07.0	37.206	31.2	0	0.0745	0	5.03	64.6	4.297
22-Nov-18	47:07.0	41.825	23	0	0.0745	0.5	3.52	96.9	4.327
22-Nov-18	47:07.0	38.896	27.3	0	0.0745	0.5	3.02	113.7	4.303
22-Nov-18	47:07.0	41.942	23	0	0.0745	0.5	3.02	105.3	4.381
23-Nov-18	47:07.0	24.195	90.8	8.6	0.0745	0	2.52	167.1	4.291
15-Nov-18	47:07.0	22.657	76.4	0	0.0752	0	1.01	110.9	4.297
15-Nov-18	47:07.0	32.253	42.5	0	0.0752	0	2.52	164.3	4.351
15-Nov-18	47:07.0	30.419	53.7	0	0.0752	0	2.01	132	4.351
15-Nov-18	47:07.0	25.671	71.9	0	0.0752	0	1.51	109.5	4.309
16-Nov-18	47:07.0	28.816	56.3	0	0.0752	0	2.01	109.5	4.297
16-Nov-18	47:07.0	25.428	60.9	0	0.0752	0	0.5	112.3	4.297
17-Nov-18	47:07.0	36.633	37.6	0	0.0752	0	3.02	95.5	4.321
17-Nov-18	47:07.0	29.414	55.9	0	0.0752	0.5	3.52	317.3	4.309
17-Nov-18	47:07.0	28.99	57.9	0	0.0752	0	1.01	351	4.321
20-Nov-18	47:07.0	36.769	31.5	0	0.0752	0	2.52	105.3	4.327
22-Nov-18	47:07.0	40.516	23.6	0	0.0752	0.5	4.53	108.1	4.315
14-Nov-18	47:07.0	29.015	50.3	0	0.0758	0	2.52	150.2	4.351
14-Nov-18	47:07.0	24.267	70	0	0.0758	0	2.01	141.8	4.303
15-Nov-18	47:07.0	23.857	70.6	0	0.0758	0	1.51	150.2	4.297
15-Nov-18	47:07.0	34.492	37.4	0	0.0758	0	2.01	172.7	4.345
15-Nov-18	47:07.0	23.16	74.4	0	0.0758	0	1.51	140.4	4.297
16-Nov-18	47:07.0	30.142	49.2	0	0.0758	0	3.02	140.4	4.303
16-Nov-18	47:07.0	29.165	53.5	0	0.0758	0	2.01	124.9	4.303
16-Nov-18	47:07.0	27.604	59.1	0	0.0758	0	2.52	140.4	4.297
16-Nov-18	47:07.0	26.646	61.5	0	0.0758	0	2.01	123.5	4.297
20-Nov-18	47:07.0	36.2	33.4	0	0.0758	0	2.52	101.1	4.339
21-Nov-18	47:07.0	38.087	30.2	0	0.0758	0.5	3.02	98.3	4.303
21-Nov-18	47:07.0	42.475	26.6	0	0.0758	0	3.52	59	4.327
14-Nov-18	47:07.0	26.598	61.9	0	0.0762	0	2.52	140.4	4.363
14-Nov-18	47:07.0	21.127	77.9	0	0.0762	0	0	124.9	4.297
14-Nov-18	47:07.0	22.058	71.6	0	0.0762	0	1.51	132	4.297
14-Nov-18	47:07.0	29.916	43.7	0	0.0762	0	2.52	157.2	4.339
15-Nov-18	47:07.0	24.532	68.7	0	0.0762	0	2.01	176.9	4.297
15-Nov-18	47:07.0	28.866	55.3	0	0.0762	0	2.01	136.2	4.297
16-Nov-18	47:07.0	39.715	29.3	0	0.0762	0	3.52	140.4	4.327
16-Nov-18	47:07.0	37.783	31.5	0	0.0762	0.5	3.02	148.8	4.345
21-Nov-18	47:07.0	39.715	27.8	0	0.0762	0	3.02	101.1	4.327
21-Nov-18	47:07.0	40.142	28.4	0	0.0762	0	3.02	89.9	4.333
14-Nov-18	47:07.0	21.056	74.6	0	0.0768	0	1.01	126.4	4.297
14-Nov-18	47:07.0	22.8	68.5	0	0.0768	0	1.51	147.4	4.297
15-Nov-18	47:07.0	36.471	33.7	0	0.0768	0	3.02	174.1	4.345
16-Nov-18	47:07.0	31.612	42.3	0	0.0768	0	2.01	151.6	4.303
14-Nov-18	47:07.0	23.545	65.5	0	0.0775	0	2.52	146	4.297
14-Nov-18	47:07.0	33.704	34.6	0	0.0775	0	2.52	151.6	4.339
14-Nov-18	47:07.0	26.109	62.1	0	0.0775	0	3.02	148.8	4.297
14-Nov-18	47:07.0	32.717	37.3	0	0.0775	0	3.02	160	4.333
15-Nov-18	47:07.0	25.21	66.1	0	0.0775	0	3.02	157.2	4.297
15-Nov-18	47:07.0	30.243	38.9	0	0.0775	0	2.01	115.1	4.297
15-Nov-18	47:07.0	30.824	37.3	0	0.0775	0	1.01	130.6	4.303
16-Nov-18	47:07.0	33.053	35.7	0	0.0775	0	2.52	126.4	4.303
13-Nov-18	47:07.0	25.089	60.8	0	0.0781	0	2.01	146	4.363
13-Nov-18	47:07.0	21.533	72.2	0	0.0781	0	1.01	126.4	4.297
13-Nov-18	47:07.0	30.646	34.8	0	0.0781	0	3.02	147.4	4.351
13-Nov-18	47:07.0	28.196	44.4	0	0.0781	0	2.52	189.5	4.339
13-Nov-18	47:07.0	25.453	57.3	0	0.0781	0	2.01	176.9	4.351
13-Nov-18	47:07.0	24.026	65.8	0	0.0781	0	2.52	129.2	4.357
14-Nov-18	47:07.0	27.284	48.8	0	0.0781	0	2.01	106.7	4.303
14-Nov-18	47:07.0	24.315	62.8	0	0.0781	0.5	3.52	144.6	4.303
15-Nov-18	47:07.0	37.645	31	0	0.0781	0	4.03	165.7	4.345
16-Nov-18	47:07.0	34.202	34.2	0	0.0781	0.5	4.03	129.2	4.309
16-Nov-18	47:07.0	36.498	28.9	0	0.0781	0.5	3.02	147.4	4.333
16-Nov-18	47:07.0	37.042	32.3	0	0.0781	0	3.02	141.8	4.339
10-Nov-18	47:07.0	18.105	79.5	0	0.0787	0	0	94.1	4.297
13-Nov-18	47:07.0	21.533	71.1	0	0.0787	0	1.01	150.2	4.297
13-Nov-18	47:07.0	21.915	67.6	0	0.0787	0	1.01	150.2	4.297
13-Nov-18	47:07.0	25.331	58.4	0	0.0787	0.5	3.52	146	4.303
14-Nov-18	47:07.0	34.387	31	0	0.0787	0	4.03	129.2	4.375
14-Nov-18	47:07.0	27.53	39.6	0	0.0787	0	0.5	98.3	4.303
15-Nov-18	47:07.0	31.026	37.1	0	0.0787	0	0.5	136.2	4.303
16-Nov-18	47:07.0	38.282	27.2	0	0.0787	0	3.02	150.2	4.333
16-Nov-18	47:07.0	37.949	26.3	0	0.0787	0	3.52	150.2	4.351
10-Nov-18	47:07.0	25.987	55.4	0	0.0794	0	2.52	155.8	4.339
10-Nov-18	47:07.0	22.968	68	0	0.0794	0	0.5	106.7	4.315
10-Nov-18	47:07.0	26.5	50.6	0	0.0794	0	3.02	153	4.339
10-Nov-18	47:07.0	18.129	75.5	0	0.0794	0	0	94.1	4.297
11-Nov-18	47:07.0	17.629	73.1	0	0.0794	0	0	109.5	4.297
12-Nov-18	47:07.0	23.4	58.5	0	0.0794	0	2.01	139	4.297
12-Nov-18	47:07.0	18.105	69.4	0	0.0794	0	0	134.8	4.297
12-Nov-18	47:07.0	26.085	47.1	0	0.0794	0	3.52	160	4.363
12-Nov-18	47:07.0	27.899	42.3	0	0.0794	0	3.02	157.2	4.339
12-Nov-18	47:07.0	29.49	39	0	0.0794	0.5	3.02	155.8	4.339
13-Nov-18	47:07.0	32.073	31.4	0	0.0794	0	3.02	182.5	4.345
13-Nov-18	47:07.0	22.561	66.8	0	0.0794	0	2.01	144.6	4.297
15-Nov-18	47:07.0	32.381	33.8	0	0.0794	0	1.01	140.4	4.303
10-Nov-18	47:07.0	18.509	76.4	0	0.0797	0	0	94.1	4.297
10-Nov-18	47:07.0	29.115	44.5	0	0.0797	0	3.52	140.4	4.351
10-Nov-18	47:07.0	30.672	36.5	0	0.0797	0	3.02	160	4.351
10-Nov-18	47:07.0	21.223	66.4	0	0.0797	0	1.51	92.7	4.297
10-Nov-18	47:07.0	19.389	70.8	0	0.0797	0	0	94.1	4.297
11-Nov-18	47:07.0	18.937	68.5	0	0.0797	0	0	109.5	4.297
13-Nov-18	47:07.0	26.378	44.1	0	0.0797	0	2.01	146	4.303
13-Nov-18	47:07.0	25.987	41.2	0	0.0797	0	0	120.7	4.303
14-Nov-18	47:07.0	29.69	35.7	0	0.0797	0	1.51	119.3	4.303
14-Nov-18	47:07.0	27.554	39.9	0	0.0797	0	0	122.1	4.303
15-Nov-18	47:07.0	36.96	30.4	0	0.0797	0	3.02	175.5	4.345
15-Nov-18	47:07.0	33.183	30.6	0	0.0797	0	1.01	157.2	4.303
9-Nov-18	47:07.0	21.604	83.9	0	0.0803	0	0	123.5	4.297
10-Nov-18	47:07.0	22.011	65.5	0	0.0803	0	1.01	109.5	4.297
11-Nov-18	47:07.0	20.627	63.4	0	0.0803	0	0	109.5	4.297
11-Nov-18	47:07.0	22.824	62.5	0	0.0803	0	0	109.5	4.303
12-Nov-18	47:07.0	31.204	35.1	0	0.0803	0	3.52	155.8	4.345
12-Nov-18	47:07.0	17.272	68.9	0	0.0803	0	0	134.8	4.297
12-Nov-18	47:07.0	18.366	64.6	0	0.0803	0	0	134.8	4.297
13-Nov-18	47:07.0	33.704	28.7	0	0.0803	0	3.02	181.1	4.333
13-Nov-18	47:07.0	23.232	65.2	0	0.0803	0	2.52	154.4	4.297
13-Nov-18	47:07.0	25.501	41	0	0.0803	0	0	120.7	4.303
14-Nov-18	47:07.0	35.689	28.9	0	0.0803	0	3.02	115.1	4.327
15-Nov-18	47:07.0	35.743	29.4	0	0.0803	0	2.01	157.2	4.345
15-Nov-18	47:07.0	34.413	29.9	0	0.0803	0	2.52	133.4	4.315
15-Nov-18	47:07.0	37.645	27.9	0	0.0803	0	3.52	178.3	4.345
9-Nov-18	47:07.0	23.184	62.8	0	0.081	0	0.5	94.1	4.303
9-Nov-18	47:07.0	22.561	65	0	0.081	0	0.5	91.3	4.303
9-Nov-18	47:07.0	21.413	79.9	0	0.081	0	1.01	112.3	4.291
9-Nov-18	47:07.0	22.8	78.7	0	0.081	0	1.01	178.3	4.321
9-Nov-18	47:07.0	22.034	79	0	0.081	0	1.51	112.3	4.297
9-Nov-18	47:07.0	25.404	62.7	0	0.081	0	3.02	157.2	4.363
9-Nov-18	47:07.0	20.507	83.4	0	0.081	0	0.5	123.5	4.291
9-Nov-18	47:07.0	25.04	64.9	0	0.081	0	3.52	155.8	4.363
9-Nov-18	47:07.0	24.895	66.7	0	0.081	0	3.52	157.2	4.357
9-Nov-18	47:07.0	20.984	81.2	0	0.081	0	1.51	126.4	4.297
11-Nov-18	47:07.0	32.047	32.4	0	0.081	0	2.52	153	4.339
11-Nov-18	47:07.0	26.256	52.5	0	0.081	0	0.5	98.3	4.351
11-Nov-18	47:07.0	18.105	75.2	0	0.081	0	0	109.5	4.297
11-Nov-18	47:07.0	21.795	60.5	0	0.081	0	1.01	110.9	4.303
11-Nov-18	47:07.0	29.74	37	0	0.081	0	2.01	205	4.339
12-Nov-18	47:07.0	32.665	32.1	0	0.081	0.5	3.52	165.7	4.339
12-Nov-18	47:07.0	19.936	60	0	0.081	0	0	134.8	4.297
12-Nov-18	47:07.0	24.992	58.9	0	0.081	0.5	4.03	147.4	4.303
13-Nov-18	47:07.0	24.002	62.7	0	0.081	0	2.52	157.2	4.303
13-Nov-18	47:07.0	27.21	37.8	0	0.081	0	0.5	120.7	4.303
14-Nov-18	47:07.0	31.077	33.9	0	0.081	0	2.01	132	4.309
15-Nov-18	47:07.0	35.85	27	0	0.081	0	2.52	164.3	4.339
8-Nov-18	47:07.0	21.939	82	0	0.0816	0	1.51	120.7	4.297
9-Nov-18	47:07.0	29.765	44.7	0	0.0816	0	2.52	133.4	4.345
9-Nov-18	47:07.0	28.642	48.4	0	0.0816	0	3.02	188.1	4.345
9-Nov-18	47:07.0	26.573	57.8	0	0.0816	0	3.02	181.1	4.345
9-Nov-18	47:07.0	24.219	59.7	0	0.0816	0	0.5	77.2	4.303
9-Nov-18	47:07.0	24.581	57.5	0	0.0816	0	1.51	81.4	4.309
9-Nov-18	47:07.0	21.676	79.3	0	0.0816	0	1.51	134.8	4.297
11-Nov-18	47:07.0	22.968	57.7	0	0.0816	0	2.01	132	4.303
11-Nov-18	47:07.0	32.768	29.6	0	0.0816	0	2.52	139	4.339
12-Nov-18	47:07.0	22.034	54.9	0	0.0816	0	1.51	150.2	4.297
12-Nov-18	47:07.0	26.28	51	0	0.0816	0.5	4.53	150.2	4.303
14-Nov-18	47:07.0	35.049	28.1	0	0.0816	0	3.02	165.7	4.363
14-Nov-18	47:07.0	32.304	31	0	0.0816	0	2.01	137.6	4.309
14-Nov-18	47:07.0	34.677	28	0	0.0816	0	3.02	132	4.333
8-Nov-18	47:07.0	23.472	72.7	0	0.0822	0	3.02	136.2	4.303
8-Nov-18	47:07.0	21.987	80.7	0	0.0822	0	1.51	115.1	4.297
8-Nov-18	47:07.0	21.915	83.8	0	0.0822	0	2.01	124.9	4.303
8-Nov-18	47:07.0	21.151	84.7	0	0.0822	0	3.02	144.6	4.303
9-Nov-18	47:07.0	26.109	53	0	0.0822	0	1.51	130.6	4.309
9-Nov-18	47:07.0	30.117	43	0	0.0822	0	2.52	176.9	4.333
9-Nov-18	47:07.0	28.866	46.1	0	0.0822	0	2.52	169.9	4.345
9-Nov-18	47:07.0	26.94	49.7	0	0.0822	0	1.51	103.9	4.315
10-Nov-18	47:07.0	24.074	54.8	0	0.0822	0	2.52	133.4	4.303
12-Nov-18	47:07.0	27.579	42.2	0	0.0822	0	3.02	122.1	4.303
12-Nov-18	47:07.0	23.208	51.3	0	0.0822	0	3.52	154.4	4.303
13-Nov-18	47:07.0	34.281	27.4	0	0.0822	0	4.53	175.5	4.333
13-Nov-18	47:07.0	29.34	33.6	0	0.0822	0	2.01	113.7	4.309
14-Nov-18	47:07.0	33.521	29.3	0	0.0822	0	2.52	132	4.321
23-Oct-17	47:07.0	26.036	67.6	0	0.0829	0.5	3.02	144.6	4.363
8-Nov-18	47:07.0	23.978	68.9	0	0.0829	0	2.01	130.6	4.309
8-Nov-18	47:07.0	24.629	63.7	0	0.0829	0	2.01	167.1	4.321
9-Nov-18	47:07.0	27.727	47.3	0	0.0829	0	2.01	116.5	4.321
9-Nov-18	47:07.0	28.941	44.2	0	0.0829	0	2.52	157.2	4.339
10-Nov-18	47:07.0	32.407	32.6	0	0.0829	0	2.52	171.3	4.351
10-Nov-18	47:07.0	25.186	50.5	0	0.0829	0	3.02	155.8	4.303
11-Nov-18	47:07.0	24.557	47	0	0.0829	0.5	3.02	151.6	4.303
11-Nov-18	47:07.0	34.44	25.1	0	0.0829	0	3.02	146	4.363
12-Nov-18	47:07.0	33.73	29.9	0	0.0829	0	4.03	151.6	4.345
12-Nov-18	47:07.0	26.158	41.3	0	0.0829	0	0	116.5	4.303
13-Nov-18	47:07.0	30.444	32.5	0	0.0829	0	3.52	117.9	4.315
13-Nov-18	47:07.0	34.202	27	0	0.0829	0	3.02	174.1	4.351
23-Oct-17	47:07.0	24.605	72.8	0	0.0835	0	2.52	157.2	4.333
23-Oct-17	47:07.0	29.19	58.6	0	0.0835	0	3.02	175.5	4.333
23-Oct-17	47:07.0	23.112	76.9	0	0.0835	0	2.01	146	4.309
23-Oct-17	47:07.0	27.087	64.8	0	0.0835	0	3.02	161.5	4.351
8-Nov-18	47:07.0	24.436	66.6	0	0.0835	0	2.52	141.8	4.315
9-Nov-18	47:07.0	30.041	42.7	0	0.0835	0	2.52	179.7	4.351
10-Nov-18	47:07.0	25.283	39.7	0	0.0835	0	1.01	99.7	4.315
12-Nov-18	47:07.0	28.617	36.8	0	0.0835	0	1.51	119.3	4.303
13-Nov-18	47:07.0	33.704	27.2	0	0.0835	0	3.52	151.6	4.339
13-Nov-18	47:07.0	31.842	29.6	0	0.0835	0	2.52	154.4	4.327
23-Oct-17	47:07.0	31.637	49	0	0.0841	0.5	3.02	174.1	4.339
8-Nov-18	47:07.0	23.521	73	0	0.0841	0	2.01	154.4	4.345
8-Nov-18	47:07.0	24.291	68.1	0	0.0841	0	3.02	148.8	4.345
8-Nov-18	47:07.0	24.46	66.1	0	0.0841	0	2.52	165.7	4.345
8-Nov-18	47:07.0	24.75	63.3	0	0.0841	0	3.02	154.4	4.339
10-Nov-18	47:07.0	24.677	37.9	0	0.0841	0	0	96.9	4.309
11-Nov-18	47:07.0	25.939	43.5	0	0.0841	0.5	4.03	150.2	4.303
12-Nov-18	47:07.0	34.334	28.3	0	0.0841	0.5	4.53	150.2	4.351
16-Oct-17	47:07.0	29.19	37.2	0	0.0844	0	0	124.9	4.351
16-Oct-17	47:07.0	22.944	45.2	0	0.0844	0	0	124.9	4.309
16-Oct-17	47:07.0	17.249	57.1	0	0.0844	0	0	126.4	4.309
17-Oct-17	47:07.0	33.209	25.1	0	0.0844	0	1.01	263.9	4.339
17-Oct-17	47:07.0	25.695	33.3	0	0.0844	0	0	301.8	4.309
17-Oct-17	47:07.0	20.317	38.8	0	0.0844	0	0.5	19.7	4.309
20-Oct-17	47:07.0	24.919	79.4	0	0.0844	0	0	120.7	4.309
23-Oct-17	47:07.0	24.774	72.2	0	0.0844	0.5	3.02	148.8	4.315
23-Oct-17	47:07.0	23.256	76.2	0	0.0844	0	2.52	144.6	4.315
24-Oct-17	47:07.0	28.593	66.7	0	0.0844	0	2.52	144.6	4.369
24-Oct-17	47:07.0	25.089	75.1	0	0.0844	0	2.01	137.6	4.339
24-Oct-17	47:07.0	23.689	78.4	0	0.0844	0	1.51	123.5	4.309
24-Oct-17	47:07.0	23.545	76.4	0	0.0844	0	1.51	120.7	4.315
24-Oct-17	47:07.0	30.394	58.5	0	0.0844	0	2.52	132	4.339
29-Oct-17	47:07.0	19.413	94.3	0.4	0.0844	0	2.52	160	4.309
30-Oct-17	47:07.0	20.913	82.8	0	0.0844	0	2.01	126.4	4.321
30-Oct-17	47:07.0	20.269	83.4	0	0.0844	0	2.52	175.5	4.303
8-Nov-18	47:07.0	22.321	81.1	0	0.0844	0	2.52	134.8	4.363
8-Nov-18	47:07.0	25.331	62.4	0	0.0844	0	2.52	148.8	4.345
8-Nov-18	47:07.0	23.064	74.6	0	0.0844	0	3.52	178.3	4.351
10-Nov-18	47:07.0	34.334	27.6	0	0.0844	0	3.02	179.7	4.333
11-Nov-18	47:07.0	34.757	25.1	0	0.0844	0.5	3.52	154.4	4.333
11-Nov-18	47:07.0	26.451	38.5	0	0.0844	0	0	151.6	4.303
11-Nov-18	47:07.0	26.916	38.3	0	0.0844	0	2.01	162.9	4.303
12-Nov-18	47:07.0	29.54	36	0	0.0844	0	2.52	137.6	4.309
17-Oct-17	47:07.0	20.603	35.4	0	0.085	0	0.5	39.3	4.309
19-Oct-17	47:07.0	25.089	75.1	0	0.085	0	1.51	150.2	4.309
19-Oct-17	47:07.0	29.665	61.3	0	0.085	0	2.52	158.6	4.333
19-Oct-17	47:07.0	27.21	69.9	0	0.085	0	2.01	153	4.357
20-Oct-17	47:07.0	30.545	63.7	0	0.085	0	2.01	140.4	4.339
20-Oct-17	47:07.0	28.072	70.7	0	0.085	0	1.01	123.5	4.309
22-Oct-17	47:07.0	31.663	54.1	0	0.085	1.01	4.03	157.2	4.351
22-Oct-17	47:07.0	28.543	63	0	0.085	1.01	3.52	154.4	4.369
23-Oct-17	47:07.0	23.809	75.4	0	0.085	0.5	3.02	141.8	4.339
23-Oct-17	47:07.0	34.097	41.7	0	0.085	0.5	3.02	171.3	4.339
23-Oct-17	47:07.0	26.109	67.7	0	0.085	0	3.02	143.2	4.315
24-Oct-17	47:07.0	33.835	48.3	0	0.085	0	2.52	186.7	4.351
25-Oct-17	47:07.0	27.554	61.8	0	0.085	0	0.5	103.9	4.321
25-Oct-17	47:07.0	30.041	54.7	0	0.085	0	2.01	148.8	4.333
28-Oct-17	47:07.0	27.333	66.6	0	0.085	0	3.02	181.1	4.321
28-Oct-17	47:07.0	26.842	67.7	0	0.085	0	3.02	172.7	4.303
29-Oct-17	47:07.0	19.413	94.1	0.2	0.085	0	2.52	154.4	4.309
29-Oct-17	47:07.0	20.913	89.9	0.2	0.085	0	0	165.7	4.315
30-Oct-17	47:07.0	24.702	69.9	0	0.085	0	2.52	150.2	4.357
30-Oct-17	47:07.0	20.889	80.7	0	0.085	0	2.01	171.3	4.303
30-Oct-17	47:07.0	20.722	80.9	0.2	0.085	0	2.01	189.5	4.303
30-Oct-17	47:07.0	20.507	82.1	0	0.085	0	1.51	195.1	4.303
30-Oct-17	47:07.0	24.436	76.2	0	0.085	0	2.52	140.4	4.345
30-Oct-17	47:07.0	21.628	81.7	0.2	0.085	0	2.01	126.4	4.369
30-Oct-17	47:07.0	20.793	83.1	0	0.085	0	1.01	157.2	4.315
31-Oct-17	47:07.0	18.057	86	0	0.085	0	0	137.6	4.315
31-Oct-17	47:07.0	18.057	83.5	0	0.085	0	0	137.6	4.315
8-Nov-18	47:07.0	22.776	78.4	0	0.085	0	2.52	155.8	4.321
8-Nov-18	47:07.0	22.872	76.6	0	0.085	0	3.02	171.3	4.345
8-Nov-18	47:07.0	22.585	82.7	0	0.085	0	2.52	164.3	4.315
10-Nov-18	47:07.0	33.704	25.4	0	0.085	0.5	5.03	160	4.339
12-Nov-18	47:07.0	34.045	28.4	0	0.085	0.5	4.03	165.7	4.333
12-Nov-18	47:07.0	32.047	30.5	0	0.085	0	3.02	176.9	4.321
12-Nov-18	47:07.0	30.646	32.1	0	0.085	0	2.52	160	4.315
15-Oct-17	47:07.0	17.819	78.9	0	0.0857	0	0	133.4	4.315
16-Oct-17	47:07.0	17.605	57.8	0	0.0857	0	0	126.4	4.315
16-Oct-17	47:07.0	34.44	27.1	0	0.0857	0	1.51	147.4	4.339
16-Oct-17	47:07.0	18.033	53.9	0	0.0857	0	0	126.4	4.315
17-Oct-17	47:07.0	20.936	33.5	0	0.0857	0	1.01	53.3	4.309
17-Oct-17	47:07.0	41.036	16.7	0	0.0857	0.5	3.02	25.3	4.333
17-Oct-17	47:07.0	38.032	19	0	0.0857	0	3.52	346.8	4.339
18-Oct-17	47:07.0	32.846	27.7	0	0.0857	0	2.52	269.6	4.303
19-Oct-17	47:07.0	24.798	74.8	0	0.0857	0	1.51	150.2	4.309
19-Oct-17	47:07.0	31.791	54.6	0	0.0857	0	3.02	174.1	4.339
20-Oct-17	47:07.0	33.521	53.8	0	0.0857	0	2.01	155.8	4.339
21-Oct-17	47:07.0	27.087	73.9	0	0.0857	0	2.01	129.2	4.303
21-Oct-17	47:07.0	31.97	58.7	0	0.0857	0.5	2.52	147.4	4.339
21-Oct-17	47:07.0	28.468	69.6	0	0.0857	0	2.52	150.2	4.339
22-Oct-17	47:07.0	27.579	67.1	0	0.0857	0.5	3.52	153	4.309
22-Oct-17	47:07.0	26.989	69	0	0.0857	0.5	3.02	158.6	4.303
23-Oct-17	47:07.0	27.112	63.6	0	0.0857	0.5	3.52	154.4	4.315
24-Oct-17	47:07.0	25.307	68.5	0	0.0857	0	2.52	140.4	4.309
24-Oct-17	47:07.0	26.744	62.2	0	0.0857	0	2.52	119.3	4.309
24-Oct-17	47:07.0	35.529	42	0	0.0857	0.5	3.52	186.7	4.333
24-Oct-17	47:07.0	24.291	72.3	0	0.0857	0	2.01	134.8	4.315
25-Oct-17	47:07.0	25.38	65.8	0	0.0857	0	1.01	105.3	4.309
25-Oct-17	47:07.0	24.75	68.1	0	0.0857	0	0.5	103.9	4.309
25-Oct-17	47:07.0	32.587	48.1	0	0.0857	0	2.52	167.1	4.345
26-Oct-17	47:07.0	35.102	31.1	0	0.0857	1.51	5.54	14	4.339
26-Oct-17	47:07.0	31.484	37.8	0	0.0857	0	4.03	0	4.303
26-Oct-17	47:07.0	29.615	40.4	0	0.0857	0	1.51	254.1	4.303
26-Oct-17	47:07.0	33.417	33.9	0	0.0857	0.5	7.05	9.8	4.309
28-Oct-17	47:07.0	26.549	67.4	0	0.0857	0	3.02	175.5	4.303
29-Oct-17	47:07.0	21.604	81.3	0.2	0.0857	0	2.01	172.7	4.309
29-Oct-17	47:07.0	20.841	92.2	0.2	0.0857	0	0	155.8	4.315
29-Oct-17	47:07.0	21.461	87.3	0	0.0857	0	3.02	167.1	4.309
29-Oct-17	47:07.0	19.46	94.1	0.4	0.0857	0	2.52	176.9	4.309
29-Oct-17	47:07.0	19.96	93.7	0.2	0.0857	0	2.01	150.2	4.339
29-Oct-17	47:07.0	21.628	84.2	0.2	0.0857	0	1.51	147.4	4.309
29-Oct-17	47:07.0	21.294	81.7	0.2	0.0857	0	2.52	164.3	4.309
29-Oct-17	47:07.0	21.652	82.4	0	0.0857	0	2.01	167.1	4.309
30-Oct-17	47:07.0	21.008	81.8	0	0.0857	0	2.01	185.3	4.303
30-Oct-17	47:07.0	20.436	82.8	0.2	0.0857	0	1.01	167.1	4.303
30-Oct-17	47:07.0	26.72	60.5	0	0.0857	0	2.52	147.4	4.339
31-Oct-17	47:07.0	19.817	73.9	0	0.0857	0	0.5	137.6	4.315
31-Oct-17	47:07.0	27.456	50.3	0	0.0857	0	3.02	151.6	4.351
31-Oct-17	47:07.0	18.675	79.8	0	0.0857	0	0	137.6	4.315
31-Oct-17	47:07.0	22.681	70.6	0	0.0857	0	1.01	137.6	4.327
31-Oct-17	47:07.0	24.436	61.2	0	0.0857	0	2.01	139	4.339
8-Nov-18	47:07.0	23.569	72	0	0.0857	0	3.02	164.3	4.297
10-Nov-18	47:07.0	28.866	30.2	0	0.0857	0	1.51	133.4	4.309
10-Nov-18	47:07.0	26.598	33.9	0	0.0857	0	0	96.9	4.339
11-Nov-18	47:07.0	28.518	34.4	0	0.0857	0	1.01	147.4	4.303
11-Nov-18	47:07.0	35.342	25	0	0.0857	0	3.02	150.2	4.333
12-Nov-18	47:07.0	33.313	29.9	0	0.0857	0	3.02	160	4.357
15-Oct-17	47:07.0	25.55	58.8	0	0.0863	0	2.01	148.8	4.351
15-Oct-17	47:07.0	22.776	68.5	0	0.0863	0	1.01	129.2	4.309
15-Oct-17	47:07.0	18.247	77.1	0	0.0863	0	0	133.4	4.315
16-Oct-17	47:07.0	39.177	17.3	0	0.0863	0	2.52	30.9	4.333
17-Oct-17	47:07.0	21.246	33.1	0	0.0863	0	0	63.2	4.309
18-Oct-17	47:07.0	38.56	20.4	0	0.0863	0.5	5.03	303.2	4.333
18-Oct-17	47:07.0	35.422	23.3	0	0.0863	0.5	5.03	352.4	4.333
18-Oct-17	47:07.0	30.9	29.2	0	0.0863	0	4.03	315.9	4.303
18-Oct-17	47:07.0	30.621	30	0	0.0863	0	2.01	289.2	4.303
19-Oct-17	47:07.0	24.798	74.4	0	0.0863	0	1.51	181.1	4.309
19-Oct-17	47:07.0	25.065	73.9	0	0.0863	0	2.01	195.1	4.309
19-Oct-17	47:07.0	24.774	75.2	0	0.0863	0	1.51	141.8	4.309
20-Oct-17	47:07.0	36.2	42.3	0	0.0863	0	4.53	182.5	4.339
20-Oct-17	47:07.0	24.629	76.8	0	0.0863	0	0	120.7	4.309
21-Oct-17	47:07.0	34.624	49.4	0	0.0863	0.5	4.03	167.1	4.339
21-Oct-17	47:07.0	25.866	76.2	0	0.0863	0	1.51	120.7	4.303
22-Oct-17	47:07.0	32.201	50.4	0	0.0863	1.01	4.53	154.4	4.333
22-Oct-17	47:07.0	28.072	59.8	0	0.0863	0.5	3.52	150.2	4.315
22-Oct-17	47:07.0	33.001	47.3	0	0.0863	1.01	3.52	171.3	4.363
23-Oct-17	47:07.0	35.075	38.9	0	0.0863	0.5	3.02	160	4.363
25-Oct-17	47:07.0	35.985	39.6	0	0.0863	0.5	3.02	165.7	4.327
25-Oct-17	47:07.0	25.841	62.5	0	0.0863	0	1.51	123.5	4.309
26-Oct-17	47:07.0	27.875	43.9	0	0.0863	0	0.5	332.7	4.309
27-Oct-17	47:07.0	33.313	37.1	0	0.0863	0	2.01	294.8	4.321
28-Oct-17	47:07.0	26.426	66.6	0	0.0863	0.5	3.02	190.9	4.303
28-Oct-17	47:07.0	26.646	63.9	0	0.0863	0.5	5.03	161.5	4.303
29-Oct-17	47:07.0	22.034	84.5	0.2	0.0863	0	0.5	162.9	4.315
29-Oct-17	47:07.0	21.7	84.9	0.2	0.0863	0	3.02	181.1	4.333
29-Oct-17	47:07.0	21.008	90.3	0.2	0.0863	0	2.52	160	4.333
29-Oct-17	47:07.0	21.151	86.5	0.4	0.0863	0	2.52	178.3	4.321
29-Oct-17	47:07.0	21.748	85.9	0	0.0863	0	1.51	143.2	4.315
29-Oct-17	47:07.0	20.103	92.2	0.2	0.0863	0	2.52	160	4.327
30-Oct-17	47:07.0	26.94	57.2	0	0.0863	0	2.01	153	4.339
30-Oct-17	47:07.0	24.267	67	0.2	0.0863	0	3.52	158.6	4.339
31-Oct-17	47:07.0	22.058	70.4	0	0.0863	0	2.52	126.4	4.315
31-Oct-17	47:07.0	28.916	43.6	0	0.0863	0.5	2.52	160	4.339
31-Oct-17	47:07.0	21.151	70.2	0	0.0863	0	2.01	144.6	4.315
8-Nov-18	47:07.0	24.267	69.4	0	0.0863	0	2.01	160	4.297
8-Nov-18	47:07.0	24.895	62.1	0	0.0863	0	3.02	141.8	4.321
8-Nov-18	47:07.0	24.653	62.6	0	0.0863	0	2.01	137.6	4.297
10-Nov-18	47:07.0	29.991	28.7	0	0.0863	0	3.52	129.2	4.315
10-Nov-18	47:07.0	33.574	24.6	0	0.0863	0.5	4.53	161.5	4.363
11-Nov-18	47:07.0	29.865	32.3	0	0.0863	0	2.52	137.6	4.309
13-Oct-17	47:07.0	20.817	80.3	0	0.0869	0	0	141.8	4.309
13-Oct-17	47:07.0	20.865	81	0	0.0869	0	0	141.8	4.309
13-Oct-17	47:07.0	26.916	62.7	0	0.0869	0	2.01	147.4	4.345
14-Oct-17	47:07.0	24.702	58.2	0	0.0869	0.5	4.53	168.5	4.351
14-Oct-17	47:07.0	22.968	68.9	0	0.0869	0	2.01	151.6	4.309
14-Oct-17	47:07.0	20.174	77	0	0.0869	0	1.51	127.8	4.315
14-Oct-17	47:07.0	27.407	45.6	0	0.0869	0.5	3.52	165.7	4.333
15-Oct-17	47:07.0	31.204	41.6	0	0.0869	0	2.52	189.5	4.339
15-Oct-17	47:07.0	28.965	48.3	0	0.0869	0	2.52	171.3	4.339
16-Oct-17	47:07.0	41.707	12.4	0	0.0869	0	2.52	49.1	4.333
16-Oct-17	47:07.0	18.842	49.8	0	0.0869	0	0	126.4	4.315
17-Oct-17	47:07.0	42.535	14.2	0	0.0869	0.5	3.02	18.3	4.339
19-Oct-17	47:07.0	33.757	48.1	0	0.0869	0.5	3.52	174.1	4.327
20-Oct-17	47:07.0	25.525	74.3	0	0.0869	0	0	120.7	4.309
20-Oct-17	47:07.0	27.063	70.4	0	0.0869	0	0.5	124.9	4.309
20-Oct-17	47:07.0	26.012	64.9	0	0.0869	0	0	122.1	4.309
21-Oct-17	47:07.0	25.939	74.5	0	0.0869	0	1.51	143.2	4.303
21-Oct-17	47:07.0	26.646	71.2	0	0.0869	0	1.51	162.9	4.303
22-Oct-17	47:07.0	26.965	69	0	0.0869	1.01	4.03	161.5	4.303
22-Oct-17	47:07.0	29.14	54.3	0	0.0869	0.5	3.02	150.2	4.315
22-Oct-17	47:07.0	26.94	69.2	0	0.0869	0.5	3.52	151.6	4.303
23-Oct-17	47:07.0	26.646	56.1	0	0.0869	0	0.5	282.2	4.315
24-Oct-17	47:07.0	27.579	55.8	0	0.0869	0	1.01	276.6	4.315
25-Oct-17	47:07.0	28.147	55.2	0	0.0869	0	1.51	106.7	4.309
25-Oct-17	47:07.0	27.21	58.9	0	0.0869	0	2.52	147.4	4.309
26-Oct-17	47:07.0	26.916	46.6	0	0.0869	0	0.5	301.8	4.309
26-Oct-17	47:07.0	39.943	24.9	0	0.0869	1.01	5.54	32.3	4.339
26-Oct-17	47:07.0	38.56	27.4	0	0.0869	1.01	5.03	15.4	4.333
27-Oct-17	47:07.0	38.309	29	0	0.0869	0.5	4.03	33.7	4.339
27-Oct-17	47:07.0	35.985	32.6	0	0.0869	0.5	3.52	23.9	4.339
27-Oct-17	47:07.0	32.175	37.3	0	0.0869	0	3.52	317.3	4.303
28-Oct-17	47:07.0	22.537	83.3	0	0.0869	0	2.52	151.6	4.321
28-Oct-17	47:07.0	26.989	63	0	0.0869	0.5	4.03	178.3	4.303
29-Oct-17	47:07.0	19.746	93.5	0.4	0.0869	0	3.02	178.3	4.327
30-Oct-17	47:07.0	24.291	64.2	0	0.0869	0.5	2.52	141.8	4.321
30-Oct-17	47:07.0	23.857	66.1	0	0.0869	0	2.52	134.8	4.321
30-Oct-17	47:07.0	23.545	67.5	0	0.0869	0	1.51	127.8	4.315
30-Oct-17	47:07.0	22.657	70.2	0	0.0869	0	1.01	116.5	4.315
30-Oct-17	47:07.0	28.841	49.7	0	0.0869	0	2.52	134.8	4.339
8-Nov-18	47:07.0	25.113	60.5	0	0.0869	0	2.52	167.1	4.297
11-Nov-18	47:07.0	34.677	25.3	0	0.0869	0	3.52	143.2	4.393
11-Nov-18	47:07.0	31.026	30.6	0	0.0869	0.5	3.52	134.8	4.315
11-Nov-18	47:07.0	32.381	28.6	0	0.0869	0	3.02	136.2	4.327
13-Oct-17	47:07.0	30.117	52.9	0	0.0875	0	2.01	151.6	4.339
14-Oct-17	47:07.0	20.46	74.6	0	0.0875	0	1.51	140.4	4.315
14-Oct-17	47:07.0	20.079	76.4	0	0.0875	0	1.51	137.6	4.315
15-Oct-17	47:07.0	20.674	69.6	0	0.0875	0	0.5	133.4	4.315
15-Oct-17	47:07.0	19.413	72.7	0	0.0875	0	0	133.4	4.315
16-Oct-17	47:07.0	19.627	47	0	0.0875	0	0	126.4	4.315
17-Oct-17	47:07.0	22.226	32.2	0	0.0875	0	0	63.2	4.309
18-Oct-17	47:07.0	31.281	28	0	0.0875	0	2.01	244.3	4.303
18-Oct-17	47:07.0	30.925	28.5	0	0.0875	0	1.51	220.4	4.303
18-Oct-17	47:07.0	33.626	23.7	0	0.0875	0	3.52	230.2	4.303
18-Oct-17	47:07.0	37.233	28	0	0.0875	1.01	4.03	162.9	4.333
18-Oct-17	47:07.0	38.449	20.6	0	0.0875	1.01	4.53	133.4	4.339
19-Oct-17	47:07.0	35.931	43.3	0	0.0875	0.5	3.52	157.2	4.333
19-Oct-17	47:07.0	25.258	73.5	0	0.0875	0	2.52	185.3	4.315
19-Oct-17	47:07.0	27.112	60.8	0	0.0875	0	0	122.1	4.315
19-Oct-17	47:07.0	25.695	71.6	0	0.0875	0	2.01	185.3	4.315
20-Oct-17	47:07.0	26.28	62.5	0	0.0875	0	0	122.1	4.315
21-Oct-17	47:07.0	27.604	64.9	0	0.0875	0	1.01	147.4	4.303
21-Oct-17	47:07.0	36.851	39.7	0	0.0875	0.5	4.03	185.3	4.363
22-Oct-17	47:07.0	27.087	68.5	0	0.0875	1.01	3.52	158.6	4.309
22-Oct-17	47:07.0	35.448	42.2	0	0.0875	1.01	4.03	181.1	4.333
23-Oct-17	47:07.0	28.916	49	0	0.0875	0	1.01	134.8	4.315
24-Oct-17	47:07.0	37.728	35.7	0	0.0875	0.5	3.02	189.5	4.339
25-Oct-17	47:07.0	28.891	51	0	0.0875	0	1.51	106.7	4.309
25-Oct-17	47:07.0	38.756	27.5	0	0.0875	0.5	3.52	130.6	4.345
26-Oct-17	47:07.0	27.727	45.4	0	0.0875	0	0.5	301.8	4.309
27-Oct-17	47:07.0	39.686	25.8	0	0.0875	1.01	6.54	35.1	4.333
27-Oct-17	47:07.0	32.201	36.4	0	0.0875	0.5	3.52	0	4.303
28-Oct-17	47:07.0	27.235	63.6	0	0.0875	0.5	3.52	161.5	4.303
28-Oct-17	47:07.0	23.905	80	0	0.0875	0	2.01	136.2	4.321
28-Oct-17	47:07.0	23.088	84.9	0.2	0.0875	0	2.01	116.5	4.321
29-Oct-17	47:07.0	19.817	93.5	0.2	0.0875	0	2.01	158.6	4.309
30-Oct-17	47:07.0	24.629	65	0	0.0875	0	3.02	137.6	4.321
30-Oct-17	47:07.0	27.85	47.4	0	0.0875	0	3.02	133.4	4.369
30-Oct-17	47:07.0	27.677	49.4	0	0.0875	0	3.02	137.6	4.339
30-Oct-17	47:07.0	25.186	61.4	0	0.0875	0	2.52	143.2	4.321
30-Oct-17	47:07.0	26.109	56	0	0.0875	0.5	2.52	134.8	4.327
31-Oct-17	47:07.0	29.941	41.7	0	0.0875	0.5	3.52	161.5	4.363
10-Nov-18	47:07.0	32.381	26.3	0	0.0875	0.5	4.03	147.4	4.345
10-Nov-18	47:07.0	31.179	27.5	0	0.0875	0.5	3.52	134.8	4.333
11-Nov-18	47:07.0	33.783	26.6	0	0.0875	0.5	5.03	122.1	4.333
13-Oct-17	47:07.0	21.795	78.5	0	0.0881	0	1.01	134.8	4.315
13-Oct-17	47:07.0	24.484	70.4	0	0.0881	0	1.01	139	4.303
13-Oct-17	47:07.0	23.064	77	0	0.0881	0	1.51	147.4	4.315
13-Oct-17	47:07.0	32.949	34.3	0	0.0881	0.5	4.03	167.1	4.333
14-Oct-17	47:07.0	30.874	37.5	0	0.0881	0.5	4.53	165.7	4.339
15-Oct-17	47:07.0	21.318	65.4	0	0.0881	0	1.51	129.2	4.315
16-Oct-17	47:07.0	20.913	43.7	0	0.0881	0	0	126.4	4.315
17-Oct-17	47:07.0	23.545	31.5	0	0.0881	0	1.01	77.2	4.309
18-Oct-17	47:07.0	26.695	67.9	0	0.0881	0.5	3.52	185.3	4.315
18-Oct-17	47:07.0	26.036	70.8	0	0.0881	0	3.02	181.1	4.315
20-Oct-17	47:07.0	40.085	30.6	0	0.0881	0.5	5.03	75.8	4.339
21-Oct-17	47:07.0	28.667	59.9	0	0.0881	0	1.51	196.5	4.303
22-Oct-17	47:07.0	30.343	47.8	0	0.0881	0	3.52	153	4.315
22-Oct-17	47:07.0	27.21	68	0	0.0881	0.5	4.53	158.6	4.309
23-Oct-17	47:07.0	29.414	46.5	0	0.0881	0	1.01	144.6	4.333
26-Oct-17	47:07.0	42.297	21.1	0	0.0881	1.01	4.53	39.3	4.339
26-Oct-17	47:07.0	28.543	44.4	0	0.0881	0	0	351	4.309
27-Oct-17	47:07.0	33.235	34.7	0	0.0881	1.01	4.53	12.6	4.303
27-Oct-17	47:07.0	42.238	23.3	0	0.0881	1.01	4.53	44.9	4.339
27-Oct-17	47:07.0	33.261	34.1	0	0.0881	1.01	5.54	15.4	4.303
28-Oct-17	47:07.0	23.088	81.2	0	0.0881	0.5	3.02	157.2	4.321
28-Oct-17	47:07.0	27.407	67.1	0	0.0881	0.5	3.02	189.5	4.309
28-Oct-17	47:07.0	27.579	65.2	0	0.0881	1.01	4.03	183.9	4.309
28-Oct-17	47:07.0	21.437	87.9	0	0.0881	0	2.01	158.6	4.321
29-Oct-17	47:07.0	20.936	89.5	0.2	0.0881	0	2.52	182.5	4.315
29-Oct-17	47:07.0	20.15	92.3	0.4	0.0881	0	3.02	183.9	4.339
8-Nov-18	47:07.0	25.186	58.3	0	0.0881	0	2.01	175.5	4.321
12-Oct-17	47:07.0	23.881	77.9	0	0.0887	0	0.5	155.8	4.315
13-Oct-17	47:07.0	33.992	21.3	0	0.0887	1.01	4.53	160	4.363
[truncated: 18,605 more rows]
