# Supplementary material for: Incidence of clinical malaria, acute respiratory illness, and diarrhoea in children in southern Malawi: a prospective cohort study
Source: Malar J. 2021 Dec 20;20:473. doi: 10.1186/s12936-021-04013-5 (PMC8685799; doi:10.1186/s12936-021-04013-5)
Supplement: Supplementary file 9 — Additional file 9. Appendix 9: Analysis of monthly follow-ups. [file 12936_2021_4013_MOESM9_ESM.xlsx]

## Sheet: Sheet1
Number	Participant ID	Enrolment Date	Date of Last Visit		Month																						Total Participant Follow-up Days	Total Participant Follow-up years
					2017-09-01	2017-10-01	2017-11-01	2017-12-01	2018-01-01	2018-02-01	2018-03-01	2018-04-01	2018-05-01	2018-06-01	2018-07-01	2018-08-01	2018-09-01	2018-10-01	2018-11-01	2018-12-01	2019-01-01	2019-02-01	2019-03-01	2019-04-01	2019-05-01
1	ALI000006006	2017-09-28	2018-09-25		2	31	30	31	31	28	31	30	31	30	31	31	25										362	0.991102
2	ALI000010004	2017-09-28	2018-09-27		2	31	30	31	31	28	31	30	31	30	31	31	27										364	0.996578
3	ALI000022007	2018-07-26	2019-04-25												5	31	30	31	30	31	31	28	31	25			273	0.747433
4	ALI000034005	2017-11-22	2018-10-08				8	31	31	28	31	30	31	30	31	31	30	8									320	0.876112
5	BOG000002004	2017-09-20	2018-09-27		10	31	30	31	31	28	31	30	31	30	31	31	27										372	1.01848
6	BWA000092006	2017-09-12	2018-07-24		18	31	30	31	31	28	31	30	31	30	24												315	0.862423
7	BWA000117005	2017-09-12	2018-10-09		18	31	30	31	31	28	31	30	31	30	31	31	30	9									392	1.07324
8	BWA000126006	2018-01-25	2019-01-16						6	28	31	30	31	30	31	31	30	31	30	31	16						356	0.974675
9	C2H000009006	2018-01-11	2019-01-16						20	28	31	30	31	30	31	31	30	31	30	31	16						370	1.013
10	C2H000035003	2017-10-26	2018-02-20			5	30	31	31	20																	117	0.320329
11	C2H000038005	2017-09-05	2018-09-20		25	31	30	31	31	28	31	30	31	30	31	31	20										380	1.04038
12	C2H000041008	2018-09-25	2019-05-27														5	31	30	31	31	28	31	30	27		244	0.668036
13	C2H000046006	2018-01-11	2019-01-16						20	28	31	30	31	30	31	31	30	31	30	31	16						370	1.013
14	C2H000067003	2018-09-25	2019-05-27														5	31	30	31	31	28	31	30	27		244	0.668036
15	C3H000005006	2018-10-10	2019-05-02															21	30	31	31	28	31	30	2		204	0.558522
16	C3H000008004	2018-06-28	2019-04-25											2	31	31	30	31	30	31	31	28	31	25			301	0.824093
17	C3H000075007	2018-06-28	2018-11-03											2	31	31	30	31	3								128	0.350445
18	C3H000113004	2018-05-21	2019-01-29										10	30	31	31	30	31	30	31	29						253	0.692676
19	C3H000137007	2018-01-24	2019-02-21						7	28	31	30	31	30	31	31	30	31	30	31	31	21					393	1.07598
20	C3H000144004	2018-05-21	2019-04-25										10	30	31	31	30	31	30	31	31	28	31	25			339	0.928131
21	C3I000001004	2017-09-12	2018-07-10		18	31	30	31	31	28	31	30	31	30	10												301	0.824093
22	C3I000070003	2017-09-12	2018-07-10		18	31	30	31	31	28	31	30	31	30	10												301	0.824093
23	C3I000091004	2018-09-27	2019-02-21														3	31	30	31	31	21					147	0.402464
24	C3I000094006	2018-03-20	2019-03-29								11	30	31	30	31	31	30	31	30	31	31	28	29				374	1.02396
25	C4H000067005	2017-09-26	2018-05-29		4	31	30	31	31	28	31	30	29														245	0.670773
26	C4H000077005	2018-01-23	2019-01-18						8	28	31	30	31	30	31	31	30	31	30	31	18						360	0.985626
27	C4H000181004	2018-01-23	2019-01-17						8	28	31	30	31	30	31	31	30	31	30	31	17						359	0.982888
28	C4H000184005	2017-11-30	2018-12-06					31	31	28	31	30	31	30	31	31	30	31	30	6							371	1.01574
29	C4H000187005	2017-11-29	2018-12-06				1	31	31	28	31	30	31	30	31	31	30	31	30	6							372	1.01848
30	C4H000205005	2018-08-02	2019-02-06													29	30	31	30	31	31	6					188	0.514716
31	C5H000003007	2018-07-26	2018-12-12												5	31	30	31	30	12							139	0.380561
32	C5H000008007	2017-09-14	2018-10-04		16	31	30	31	31	28	31	30	31	30	31	31	30	4									385	1.05407
33	C5H000018007	2017-11-09	2018-07-11				21	31	31	28	31	30	31	30	11												244	0.668036
34	C5H000033006	2018-10-11	2019-02-21															20	30	31	31	21					133	0.364134
35	C5H000043005	2018-01-25	2019-01-17						6	28	31	30	31	30	31	31	30	31	30	31	17						357	0.977413
36	C5H000049004	2018-01-25	2019-01-17						6	28	31	30	31	30	31	31	30	31	30	31	17						357	0.977413
37	C5H000052008	2017-09-14	2018-07-11		16	31	30	31	31	28	31	30	31	30	11												300	0.821355
38	C5H000052009	2017-09-14	2018-07-11		16	31	30	31	31	28	31	30	31	30	11												300	0.821355
39	C5H000059007	2017-11-20	2019-01-11				10	31	31	28	31	30	31	30	31	31	30	31	30	31	11						417	1.14168
40	CH2000041006	2017-10-26	2018-10-24			5	30	31	31	28	31	30	31	30	31	31	30	24									363	0.99384
41	CH2000056008	2018-03-21	2019-03-20								10	30	31	30	31	31	30	31	30	31	31	28	20				364	0.996578
42	CH3000065009	2018-06-20	2018-11-02											10	31	31	30	31	2								135	0.36961
43	CH6000011005	2017-11-08	2018-11-08				22	31	31	28	31	30	31	30	31	31	30	31	8								365	0.999316
44	CH6000089005	2018-06-28	2019-02-21											2	31	31	30	31	30	31	31	21					238	0.651608
45	CHM000132005	2018-01-11	2019-01-16						20	28	31	30	31	30	31	31	30	31	30	31	16						370	1.013
46	CHM000143006	2018-03-29	2018-12-12								2	30	31	30	31	31	30	31	30	12							258	0.706366
47	CHM000144003	2017-11-23	2018-12-06				7	31	31	28	31	30	31	30	31	31	30	31	30	6							378	1.03491
48	CHM000210005	2018-03-23	2018-12-12								8	30	31	30	31	31	30	31	30	12							264	0.722793
49	D2O000086007	2018-06-21	2019-04-18											9	31	31	30	31	30	31	31	28	31	18			301	0.824093
50	FEL000023009	2017-09-27	2018-09-27		3	31	30	31	31	28	31	30	31	30	31	31	27										365	0.999316
51	FEL000036006	2017-09-27	2018-02-14		3	31	30	31	31	14																	140	0.383299
52	FEL000048005	2017-11-21	2018-05-31				9	31	31	28	31	30	31														191	0.52293
53	FEL000057005	2017-09-27	2018-09-27		3	31	30	31	31	28	31	30	31	30	31	31	27										365	0.999316
54	FEL000058005	2018-02-06	2019-02-21							22	31	30	31	30	31	31	30	31	30	31	31	21					380	1.04038
55	FEL000058006	2018-02-06	2019-02-21							22	31	30	31	30	31	31	30	31	30	31	31	21					380	1.04038
56	FEL000065009	2018-07-31	2019-02-21													31	30	31	30	31	31	21					205	0.561259
57	GAL000022005	2017-09-05	2018-04-25		25	31	30	31	31	28	31	25															232	0.635181
58	GAL000023007	2017-09-05	2018-09-20		25	31	30	31	31	28	31	30	31	30	31	31	20										380	1.04038
59	GAL000076003	2018-09-11	2019-05-27														19	31	30	31	31	28	31	30	27		258	0.706366
60	GAL000099006	2018-01-08	2019-02-22						23	28	31	30	31	30	31	31	30	31	30	31	31	22					410	1.12252
61	GAL000113006	2018-05-16	2019-05-27										15	30	31	31	30	31	30	31	31	28	31	30	27		376	1.02943
62	GAL000199008	2018-06-20	2019-02-21											10	31	31	30	31	30	31	31	21					246	0.673511
63	GAW000009002	2017-11-02	2018-11-13				28	31	31	28	31	30	31	30	31	31	30	31	13								376	1.02943
64	GAW000009004	2017-11-21	2018-11-13				9	31	31	28	31	30	31	30	31	31	30	31	13								357	0.977413
65	GAW000012005	2017-09-21	2018-10-24		9	31	30	31	31	28	31	30	31	30	31	31	30	24									398	1.08966
66	GAW000019003	2017-11-16	2018-11-07				14	31	31	28	31	30	31	30	31	31	30	31	7								356	0.974675
67	GAW000023008	2018-03-23	2019-03-20								8	30	31	30	31	31	30	31	30	31	31	28	20				362	0.991102
68	GAW000029005	2018-02-13	2019-02-26							15	31	30	31	30	31	31	30	31	30	31	31	26					378	1.03491
69	GAW000032004	2017-11-21	2018-11-13				9	31	31	28	31	30	31	30	31	31	30	31	13								357	0.977413
70	GAW000035005	2017-09-14	2018-10-09		16	31	30	31	31	28	31	30	31	30	31	31	30	9									390	1.06776
71	GAW000035006	2017-11-02	2018-11-07				28	31	31	28	31	30	31	30	31	31	30	31	7								370	1.013
72	GAW000044005	2018-02-13	2019-03-20							15	31	30	31	30	31	31	30	31	30	31	31	28	20				400	1.09514
73	GAW000050010	2017-09-14	2018-10-03		16	31	30	31	31	28	31	30	31	30	31	31	30	3									384	1.05133
74	GOL000029009	2017-11-21	2018-11-07				9	31	31	28	31	30	31	30	31	31	30	31	7								351	0.960986
75	HAR000008006	2018-07-25	2019-02-21												6	31	30	31	30	31	31	21					211	0.577687
76	HAR000047006	2017-09-27	2018-09-27		3	31	30	31	31	28	31	30	31	30	31	31	27										365	0.999316
77	JAN000013007	2018-06-20	2019-02-21											10	31	31	30	31	30	31	31	21					246	0.673511
78	JAN000025007	2018-05-16	2019-02-22										15	30	31	31	30	31	30	31	31	22					282	0.772074
79	JAN000028006	2017-09-05	2018-07-04		25	31	30	31	31	28	31	30	31	30	4												302	0.826831
80	K1A000004007	2017-10-24	2018-10-11			7	30	31	31	28	31	30	31	30	31	31	30	11									352	0.963723
81	K1A000005008	2018-03-07	2019-03-21								24	30	31	30	31	31	30	31	30	31	31	28	21				379	1.03765
82	K1A000010003	2017-10-24	2018-10-23			7	30	31	31	28	31	30	31	30	31	31	30	23									364	0.996578
83	K1A000016005	2018-03-07	2019-03-21								24	30	31	30	31	31	30	31	30	31	31	28	21				379	1.03765
84	K1A000018006	2017-09-06	2018-10-04		24	31	30	31	31	28	31	30	31	30	31	31	30	4									393	1.07598
85	K1A000030009	2018-03-07	2019-03-27								24	30	31	30	31	31	30	31	30	31	31	28	27				385	1.05407
86	K1A000030010	2018-03-07	2019-03-27								24	30	31	30	31	31	30	31	30	31	31	28	27				385	1.05407
87	K1A000031004	2018-01-09	2019-01-16						22	28	31	30	31	30	31	31	30	31	30	31	16						372	1.01848
88	K1A000032003	2017-09-04	2018-10-04		26	31	30	31	31	28	31	30	31	30	31	31	30	4									395	1.08145
89	K1A000041007	2017-09-20	2018-10-04		10	31	30	31	31	28	31	30	31	30	31	31	30	4									379	1.03765
90	K2A000013005	2017-09-12	2018-07-10		18	31	30	31	31	28	31	30	31	30	10												301	0.824093
91	K2A000015005	2018-03-20	2018-09-26								11	30	31	30	31	31	26										190	0.520192
92	K2A000042004	2018-07-17	2019-02-22												14	31	30	31	30	31	31	22					220	0.602327
93	K2A000063004	2018-06-21	2019-02-21											9	31	31	30	31	30	31	31	21					245	0.670773
94	K3A000015004	2018-07-12	2019-03-27												19	31	30	31	30	31	31	28	27				258	0.706366
95	K3A000018004	2018-01-23	2019-02-22						8	28	31	30	31	30	31	31	30	31	30	31	31	22					395	1.08145
96	K4I000002007	2018-09-11	2019-01-10														19	31	30	31	10						121	0.33128
97	K4I000014002	2018-03-07	2018-09-12								24	30	31	30	31	31	12										189	0.517454
98	K4I000014003	2018-03-07	2018-09-12								24	30	31	30	31	31	12										189	0.517454
99	K4I000018007	2017-09-05	2018-09-04		25	31	30	31	31	28	31	30	31	30	31	31	4										364	0.996578
100	K4I000021004	2017-10-24	2018-08-21			7	30	31	31	28	31	30	31	30	31	21											301	0.824093
101	K4I000023004	2018-03-07	2018-09-04								24	30	31	30	31	31	4										181	0.495551
102	K4I000029003	2017-09-05	2018-09-04		25	31	30	31	31	28	31	30	31	30	31	31	4										364	0.996578
103	K4I000029004	2017-09-05	2018-09-04		25	31	30	31	31	28	31	30	31	30	31	31	4										364	0.996578
104	K4I000032006	2018-03-07	2018-09-04								24	30	31	30	31	31	4										181	0.495551
105	K4I000050004	2018-03-08	2018-08-30								23	30	31	30	31	30											175	0.479124
106	K4I000050005	2018-03-08	2018-07-11								23	30	31	30	11												125	0.342231
107	K4I000056006	2018-01-10	2018-05-03						21	28	31	30	3														113	0.309377
108	K4I000057007	2018-01-11	2018-09-11						20	28	31	30	31	30	31	31	11										243	0.665298
109	K4I000086004	2018-05-17	2019-01-10										14	30	31	31	30	31	30	31	10						238	0.651608
110	K4I000098006	2017-09-05	2018-08-30		25	31	30	31	31	28	31	30	31	30	31	30											359	0.982888
111	K4I000102006	2018-01-11	2019-01-10						20	28	31	30	31	30	31	31	30	31	30	31	10						364	0.996578
112	K4I000106005	2018-03-07	2018-07-17								24	30	31	30	17												132	0.361396
113	K4I000106006	2018-03-07	2018-07-17								24	30	31	30	17												132	0.361396
114	KA2000002003	2017-09-06	2018-10-04		24	31	30	31	31	28	31	30	31	30	31	31	30	4									393	1.07598
115	KA2000011006	2017-10-25	2018-10-23			6	30	31	31	28	31	30	31	30	31	31	30	23									363	0.99384
116	KA2000026007	2018-01-10	2019-01-16						21	28	31	30	31	30	31	31	30	31	30	31	16						371	1.01574
117	KA3000001013	2017-11-09	2018-07-05				21	31	31	28	31	30	31	30	5												238	0.651608
118	KA3000011003	2017-09-12	2018-10-10		18	31	30	31	31	28	31	30	31	30	31	31	30	10									393	1.07598
119	KA3000012005	2017-09-26	2018-10-10		4	31	30	31	31	28	31	30	31	30	31	31	30	10									379	1.03765
120	KA3000014004	2017-09-26	2018-10-10		4	31	30	31	31	28	31	30	31	30	31	31	30	10									379	1.03765
121	KA3000017002	2017-11-09	2018-10-24				21	31	31	28	31	30	31	30	31	31	30	24									349	0.95551
122	KAI000007004	2018-02-09	2019-03-12							19	31	30	31	30	31	31	30	31	30	31	31	28	12				396	1.08419
123	KAI000092005	2018-06-21	2019-02-21											9	31	31	30	31	30	31	31	21					245	0.670773
124	KAI000166005	2018-02-09	2019-03-12							19	31	30	31	30	31	31	30	31	30	31	31	28	12				396	1.08419
125	KAI000178006	2018-06-21	2019-02-21											9	31	31	30	31	30	31	31	21					245	0.670773
126	KAI000205005	2018-05-17	2018-09-13										14	30	31	31	13										119	0.325804
127	KAL000012007	2018-01-09	2019-01-16						22	28	31	30	31	30	31	31	30	31	30	31	16						372	1.01848
128	KAL000049006	2018-03-08	2019-01-16								23	30	31	30	31	31	30	31	30	31	16						314	0.859685
129	KAL000067005	2017-10-26	2018-11-02			5	30	31	31	28	31	30	31	30	31	31	30	31	2								372	1.01848
130	KAN000093006	2018-01-09	2019-01-17						22	28	31	30	31	30	31	31	30	31	30	31	17						373	1.02122
131	KAU000025004	2017-09-12	2018-09-04		18	31	30	31	31	28	31	30	31	30	31	31	4										357	0.977413
132	KAU000043005	2018-01-11	2019-01-22						20	28	31	30	31	30	31	31	30	31	30	31	22						376	1.02943
133	LIW000043004	2018-02-08	2019-03-12							20	31	30	31	30	31	31	30	31	30	31	31	28	12				397	1.08693
134	LIW000117006	2018-03-21	2018-08-07								10	30	31	30	31	7											139	0.380561
135	LIW000141009	2017-09-13	2018-07-25		17	31	30	31	31	28	31	30	31	30	25												315	0.862423
136	LIW000170004	2018-06-21	2019-02-21											9	31	31	30	31	30	31	31	21					245	0.670773
137	M2I000013007	2017-09-29	2018-09-25		1	31	30	31	31	28	31	30	31	30	31	31	25										361	0.988364
138	M2I000043005	2017-09-05	2018-07-06		25	31	30	31	31	28	31	30	31	30	6												304	0.832307
139	MA2000002010	2017-09-13	2018-10-03		17	31	30	31	31	28	31	30	31	30	31	31	30	3									385	1.05407
140	MA2000065011	2018-03-23	2019-03-20								8	30	31	30	31	31	30	31	30	31	31	28	20				362	0.991102
141	MAI000021005	2018-03-20	2018-08-01								11	30	31	30	31	1											134	0.366872
142	MAI000030006	2018-06-26	2018-08-01											4	31	1											36	0.0985626
143	MAI000043004	2018-08-01	2018-10-18													30	30	18									78	0.213552
144	MAI000047006	2018-03-20	2018-10-18								11	30	31	30	31	31	30	18									212	0.580424
145	MAI000051011	2018-01-11	2018-10-13						20	28	31	30	31	30	31	31	30	13									275	0.752909
146	MAI000053006	2017-09-05	2018-10-17		25	31	30	31	31	28	31	30	31	30	31	31	30	17									407	1.11431
147	MAI000061003	2017-09-05	2018-07-30		25	31	30	31	31	28	31	30	31	30	30												328	0.898015
148	MAI000085005	2018-06-26	2018-10-17											4	31	31	30	17									113	0.309377
149	MAI000122005	2018-02-06	2019-03-12							22	31	30	31	30	31	31	30	31	30	31	31	28	12				399	1.0924
150	MAI000123003	2018-04-11	2019-02-21									19	31	30	31	31	30	31	30	31	31	21					316	0.865161
151	MAI000126006	2018-02-06	2018-04-25							22	31	25															78	0.213552
152	MAI000127004	2018-04-11	2019-02-21									19	31	30	31	31	30	31	30	31	31	21					316	0.865161
153	MAI000157009	2017-09-07	2018-05-10		23	31	30	31	31	28	31	30	10														245	0.670773
154	MAI000163005	2017-11-21	2018-12-06				9	31	31	28	31	30	31	30	31	31	30	31	30	6							380	1.04038
155	MAI000177003	2017-09-07	2018-07-03		23	31	30	31	31	28	31	30	31	30	3												299	0.818617
156	MAJ000083004	2018-09-12	2019-05-27		18	31	30	31	31	28	31	30	27														257	0.703628
157	MAJ000094005	2018-03-07	2019-03-27								24	30	31	30	31	31	30	31	30	31	31	28	27				385	1.05407
158	MAJ000115004	2017-10-24	2018-11-05			7	30	31	31	28	31	30	31	30	31	31	30	31	5								377	1.03217
159	MAJ000154003	2018-03-08	2019-01-16								23	30	31	30	31	31	30	31	30	31	16						314	0.859685
160	MBI000048004	2018-01-25	2019-01-17						6	28	31	30	31	30	31	31	30	31	30	31	17						357	0.977413
161	MBI000063004	2018-04-10	2019-04-03									20	31	30	31	31	30	31	30	31	31	28	31	3			358	0.980151
162	MBI000079005	2017-11-08	2018-11-08				22	31	31	28	31	30	31	30	31	31	30	31	8								365	0.999316
163	MBI000083006	2017-11-08	2018-11-20				22	31	31	28	31	30	31	30	31	31	30	31	20								377	1.03217
164	MCH000026004	2017-10-24	2018-11-02			7	30	31	31	28	31	30	31	30	31	31	30	31	2								374	1.02396
165	MCH000181005	2017-09-05	2018-04-05		25	31	30	31	31	28	31	5															212	0.580424
166	MDZ000077007	2017-11-08	2018-10-03				22	31	31	28	31	30	31	30	31	31	30	3									329	0.900753
167	MIK000013006	2018-01-25	2018-06-06						6	28	31	30	31	6													132	0.361396
168	MIK000019004	2017-09-14	2018-02-14		16	31	30	31	31	14																	153	0.418891
169	MIS000031007	2018-06-28	2019-02-21											2	31	31	30	31	30	31	31	21					238	0.651608
170	MIS000050004	2017-11-20	2018-03-19				10	31	31	28	19																119	0.325804
171	MIS000050005	2017-11-20	2018-03-19				10	31	31	28	19																119	0.325804
172	MIS000050006	2018-05-22	2019-01-17										9	30	31	31	30	31	30	31	17						240	0.657084
173	MKA000014007	2018-01-11	2019-01-16						20	28	31	30	31	30	31	31	30	31	30	31	16						370	1.013
174	MKA000018004	2018-06-20	2019-04-18											10	31	31	30	31	30	31	31	28	31	18			302	0.826831
175	MKA000036005	2017-09-05	2018-10-01		25	31	30	31	31	28	31	30	31	30	31	31	30	1									391	1.0705
176	MKA000061005	2018-09-25	2019-05-27		5	31	30	31	31	28	31	30	27														244	0.668036
177	MKI000020005	2017-10-25	2018-11-02			6	30	31	31	28	31	30	31	30	31	31	30	31	2								373	1.02122
178	MKW000047004	2017-09-05	2018-10-10		25	31	30	31	31	28	31	30	31	30	31	31	30	10									400	1.09514
179	MKW000068004	2017-09-04	2018-10-10		26	31	30	31	31	28	31	30	31	30	31	31	30	10									401	1.09788
180	MKW000068005	2017-09-04	2018-10-10		26	31	30	31	31	28	31	30	31	30	31	31	30	10									401	1.09788
181	MKW000076004	2018-01-25	2019-01-17						6	28	31	30	31	30	31	31	30	31	30	31	17						357	0.977413
182	MKW000076005	2018-01-25	2019-01-17						6	28	31	30	31	30	31	31	30	31	30	31	17						357	0.977413
183	MKW000079005	2018-04-10	2019-04-04									20	31	30	31	31	30	31	30	31	31	28	31	4			359	0.982888
184	MKW000080006	2018-04-10	2019-04-04									20	31	30	31	31	30	31	30	31	31	28	31	4			359	0.982888
185	MKW000081005	2017-09-06	2018-08-28		24	31	30	31	31	28	31	30	31	30	31	28											356	0.974675
186	MKW000082003	2017-11-02	2018-11-20				28	31	31	28	31	30	31	30	31	31	30	31	20								383	1.0486
187	MP2000005006	2017-10-24	2018-10-11			7	30	31	31	28	31	30	31	30	31	31	30	11									352	0.963723
188	MP2000007003	2017-11-15	2018-11-14				15	31	31	28	31	30	31	30	31	31	30	31	14								364	0.996578
189	MP2000008005	2017-09-04	2018-10-24		26	31	30	31	31	28	31	30	31	30	31	31	30	24									415	1.13621
190	MP2000017008	2017-11-02	2018-11-14				28	31	31	28	31	30	31	30	31	31	30	31	14								377	1.03217
191	MP2000044007	2018-03-07	2019-03-27								24	30	31	30	31	31	30	31	30	31	31	28	27				385	1.05407
192	MTA000008004	2017-09-14	2018-10-04		16	31	30	31	31	28	31	30	31	30	31	31	30	4									385	1.05407
193	MTA000036008	2017-11-20	2019-01-11				10	31	31	28	31	30	31	30	31	31	30	31	30	31	11						417	1.14168
194	MTE000005005	2017-11-21	2018-05-16				9	31	31	28	31	30	16														176	0.481862
195	MTE000037005	2017-09-26	2018-10-03		4	31	30	31	31	28	31	30	31	30	31	31	30	3									372	1.01848
196	MTE000048006	2017-11-21	2018-11-13				9	31	31	28	31	30	31	30	31	31	30	31	13								357	0.977413
197	MTE000049008	2018-02-14	2019-02-26							14	31	30	31	30	31	31	30	31	30	31	31	26					377	1.03217
198	MTE000050005	2017-11-20	2018-11-07				10	31	31	28	31	30	31	30	31	31	30	31	7								352	0.963723
199	MTE000051005	2018-02-14	2018-10-03							14	31	30	31	30	31	31	30	3									231	0.632444
200	MTE000052008	2017-09-26	2018-10-03		4	31	30	31	31	28	31	30	31	30	31	31	30	3									372	1.01848
201	MTE000058009	2018-02-14	2019-02-26							14	31	30	31	30	31	31	30	31	30	31	31	26					377	1.03217
202	MTE000059003	2018-02-14	2019-02-14							14	31	30	31	30	31	31	30	31	30	31	31	14					365	0.999316
203	MU2000035003	2018-06-28	2018-11-08											2	31	31	30	31	8								133	0.364134
204	MWA000039004	2018-01-24	2019-01-16						7	28	31	30	31	30	31	31	30	31	30	31	16						357	0.977413
205	MWA000066007	2018-06-28	2018-11-14											2	31	31	30	31	14								139	0.380561
206	MWA000144006	2017-11-08	2018-12-05				22	31	31	28	31	30	31	30	31	31	30	31	30	5							392	1.07324
207	NGI000011006	2018-02-06	2019-02-21							22	31	30	31	30	31	31	30	31	30	31	31	21					380	1.04038
208	NJE000006003	2017-09-27	2018-09-25		3	31	30	31	31	28	31	30	31	30	31	31	25										363	0.99384
209	NJE000058007	2018-07-25	2019-01-09												6	31	30	31	30	31	9						168	0.459959
210	NJE000070005	2018-06-28	2019-02-21											2	31	31	30	31	30	31	31	21					238	0.651608
211	NJE000084004	2018-04-10	2019-02-21									20	31	30	31	31	30	31	30	31	31	21					317	0.867899
212	NJE000117003	2018-04-10	2019-02-21									20	31	30	31	31	30	31	30	31	31	21					317	0.867899
213	NJE000130006	2018-09-25	2019-02-06														5	31	30	31	31	6					134	0.366872
214	NJE000168003	2018-09-25	2019-02-06														5	31	30	31	31	6					134	0.366872
215	NJE000168004	2018-09-25	2019-02-06														5	31	30	31	31	6					134	0.366872
216	NJE000193006	2018-04-10	2019-03-15									20	31	30	31	31	30	31	30	31	31	28	15				339	0.928131
217	NJE000197006	2017-09-27	2018-05-29		3	31	30	31	31	28	31	30	29														244	0.668036
218	NJE000302007	2018-01-24	2019-01-09						7	28	31	30	31	30	31	31	30	31	30	31	9						350	0.958248
219	NJE000347005	2018-01-24	2019-01-10						7	28	31	30	31	30	31	31	30	31	30	31	10						351	0.960986
220	NJE000384006	2017-11-30	2018-12-05					31	31	28	31	30	31	30	31	31	30	31	30	5							370	1.013
221	NJE000400004	2018-07-25	2019-03-27												6	31	30	31	30	31	31	28	27				245	0.670773
222	NJE000401006	2018-01-24	2019-01-09						7	28	31	30	31	30	31	31	30	31	30	31	9						350	0.958248
223	NOV000054006	2017-09-28	2018-09-27		2	31	30	31	31	28	31	30	31	30	31	31	27										364	0.996578
224	NOV000059003	2017-09-28	2018-02-14		2	31	30	31	31	14																	139	0.380561
225	SAU000010003	2018-03-28	2019-03-20								3	30	31	30	31	31	30	31	30	31	31	28	20				357	0.977413
226	SAU000010004	2018-03-28	2019-03-20								3	30	31	30	31	31	30	31	30	31	31	28	20				357	0.977413
227	SAU000044005	2017-10-26	2018-10-24			5	30	31	31	28	31	30	31	30	31	31	30	24									363	0.99384
228	SAU000046008	2017-10-26	2018-10-17			5	30	31	31	28	31	30	31	30	31	31	30	17									356	0.974675
229	SAU000050009	2017-09-12	2018-10-04		18	31	30	31	31	28	31	30	31	30	31	31	30	4									387	1.05955
230	SAU000059007	2017-09-12	2018-08-30		18	31	30	31	31	28	31	30	31	30	31	30											352	0.963723
231	SEK000004006	2017-11-07	2018-12-06				23	31	31	28	31	30	31	30	31	31	30	31	30	6							394	1.07871
232	SEK000011006	2017-09-26	2018-09-26		4	31	30	31	31	28	31	30	31	30	31	31	26										365	0.999316
233	SEK000054004	2017-09-26	2018-09-26		4	31	30	31	31	28	31	30	31	30	31	31	26										365	0.999316
234	SEK000055007	2018-03-28	2018-12-06								3	30	31	30	31	31	30	31	30	6							253	0.692676
235	SEK000055008	2018-03-28	2018-12-06								3	30	31	30	31	31	30	31	30	6							253	0.692676
236	SIM000007005	2017-11-08	2018-11-08				22	31	31	28	31	30	31	30	31	31	30	31	8								365	0.999316
237	SIM000014004	2018-04-04	2019-04-08									26	31	30	31	31	30	31	30	31	31	28	31	8			369	1.01027
238	SIM000016003	2017-11-08	2018-11-08				22	31	31	28	31	30	31	30	31	31	30	31	8								365	0.999316
239	SIM000042006	2018-04-04	2019-04-08									26	31	30	31	31	30	31	30	31	31	28	31	8			369	1.01027
240	SIM000058006	2017-09-19	2018-10-10		11	31	30	31	31	28	31	30	31	30	31	31	30	10									386	1.05681
241	SIM000079008	2017-11-08	2018-11-08				22	31	31	28	31	30	31	30	31	31	30	31	8								365	0.999316
242	THE000003011	2017-09-28	2018-09-27		2	31	30	31	31	28	31	30	31	30	31	31	27										364	0.996578
243	THE000025004	2018-02-07	2019-02-21							21	31	30	31	30	31	31	30	31	30	31	31	21					379	1.03765
244	TSE000001009	2017-11-15	2018-11-14				15	31	31	28	31	30	31	30	31	31	30	31	14								364	0.996578
245	TSE000004006	2017-11-15	2018-11-14				15	31	31	28	31	30	31	30	31	31	30	31	14								364	0.996578
246	TSE000008005	2017-10-24	2018-10-11			7	30	31	31	28	31	30	31	30	31	31	30	11									352	0.963723
247	TSE000010005	2018-03-28	2019-03-27								3	30	31	30	31	31	30	31	30	31	31	28	27				364	0.996578
248	TSE000012003	2017-09-27	2018-09-05		3	31	30	31	31	28	31	30	31	30	31	31	5										343	0.939083
249	TSE000015006	2018-02-15	2019-02-14							13	31	30	31	30	31	31	30	31	30	31	31	14					364	0.996578
250	TSE000037003	2017-09-27	2018-04-04		3	31	30	31	31	28	31	4															189	0.517454
251	TSE000053013	2018-01-09	2019-01-17						22	28	31	30	31	30	31	31	30	31	30	31	17						373	1.02122
252	TSE000053014	2018-01-09	2019-01-16						22	28	31	30	31	30	31	31	30	31	30	31	16						372	1.01848
253	TSI000048005	2017-11-22	2019-01-11				8	31	31	28	31	30	31	30	31	31	30	31	30	31	11						415	1.13621
254	TSI000086008	2018-07-19	2019-04-25												12	31	30	31	30	31	31	28	31	25			280	0.766598
255	WAI000023003	2018-01-18	2019-01-22						13	28	31	30	31	30	31	31	30	31	30	31	22						369	1.01027
256	WAI000044006	2017-10-26	2018-10-24			5	30	31	31	28	31	30	31	30	31	31	30	24									363	0.99384
257	WAI000048005	2017-09-21	2018-10-03		9	31	30	31	31	28	31	30	31	30	31	31	30	3									377	1.03217
258	WAI000048006	2017-09-21	2018-10-03		9	31	30	31	31	28	31	30	31	30	31	31	30	3									377	1.03217
259	WER000004004	2018-01-09	2019-01-16						22	28	31	30	31	30	31	31	30	31	30	31	16						372	1.01848
260	WER000010004	2017-11-07	2018-11-20				23	31	31	28	31	30	31	30	31	31	30	31	20								378	1.03491
261	WER000016004	2017-10-25	2018-10-23			6	30	31	31	28	31	30	31	30	31	31	30	23									363	0.99384
262	WER000017004	2017-11-02	2018-11-14				28	31	31	28	31	30	31	30	31	31	30	31	14								377	1.03217
263	WER000025009	2017-09-20	2018-10-04		10	31	30	31	31	28	31	30	31	30	31	31	30	4									379	1.03765
264	WER000026005	2017-09-20	2018-10-11		10	31	30	31	31	28	31	30	31	30	31	31	30	11									386	1.05681
265	WER000026006	2017-09-20	2018-10-11		10	31	30	31	31	28	31	30	31	30	31	31	30	11									386	1.05681
266	ZAB000009003	2017-11-16	2018-11-06				14	31	31	28	31	30	31	30	31	31	30	31	6								355	0.971937
267	ZAB000019005	2018-03-21	2019-03-27								10	30	31	30	31	31	30	31	30	31	31	28	27				371	1.01574
268	ZAB000020003	2017-09-19	2018-10-04		11	31	30	31	31	28	31	30	31	30	31	31	30	4									380	1.04038
269	ZAB000031007	2017-09-19	2018-10-04		11	31	30	31	31	28	31	30	31	30	31	31	30	4									380	1.04038
270	ZAB000037003	2017-11-02	2018-11-20				28	31	31	28	31	30	31	30	31	31	30	31	20								383	1.0486
271	ZAB000039005	2018-03-22	2019-03-27								9	30	31	30	31	31	30	31	30	31	31	28	27				370	1.013
272	ZAB000040004	2017-10-25	2018-10-23			6	30	31	31	28	31	30	31	30	31	31	30	23									363	0.99384
273	ZAB000053005	2017-10-25	2018-10-23			6	30	31	31	28	31	30	31	30	31	31	30	23									363	0.99384
274	ZAB000091004	2018-03-22	2019-03-27								9	30	31	30	31	31	30	31	30	31	31	28	27				370	1.013
Total Monthly Follow-up Days					1076	2434	3453	4185	4656	4942	6069	6509	6769	6593	7036	6996	6375	5328	4004	3529	2877	1800	1020	313	110		86074	235.7
