# Supplementary material for: Incidence of clinical malaria, acute respiratory illness, and diarrhoea in children in southern Malawi: a prospective cohort study
Source: Malar J. 2021 Dec 20;20:473. doi: 10.1186/s12936-021-04013-5 (PMC8685799; doi:10.1186/s12936-021-04013-5)
Supplement: Supplementary file 10 — Additional file 10. Appendix 10: Malaria, ARIs, and diarrhoea events by month. [file 12936_2021_4013_MOESM10_ESM.xlsx]

## Sheet: Malaria Monthly Events
	Month	Number of clinical malaria events	Total Follow Up_days	Total Follow UP_Years	Total FU_days at risk	Total FU_years at risk	Incidence per child-days at risk	Incidence per child-years at risk
	2017-09-01	3	1076	2.94593	1034	2.83094	0.00290135	1.05972
	2017-10-01	3	2434	6.66393	2392	6.54894	0.00125418	0.458089
	2017-11-01	1	3453	9.4538	3439	9.41547	0.000290782	0.106208
	2017-12-01	2	4185	11.4579	4157	11.3812	0.000481116	0.175728
	2018-01-01	17	4656	12.7474	4418	12.0958	0.00384789	1.40544
	2018-02-01	8	4942	13.5305	4830	13.2238	0.00165631	0.604969
	2018-03-01	13	6069	16.616	5887	16.1177	0.00220826	0.806565
	2018-04-01	3	6509	17.8207	6467	17.7057	0.000463894	0.169437
	2018-05-01	25	6769	18.5325	6419	17.5743	0.00389469	1.42253
	2018-06-01	2	6593	18.0507	6565	17.974	0.000304646	0.111272
	2018-07-01	11	7036	19.2635	6882	18.8419	0.00159837	0.583806
	2018-08-01	6	6996	19.154	6912	18.924	0.000868056	0.317057
	2018-09-01	8	6375	17.4538	6263	17.1472	0.00127734	0.46655
	2018-10-01	2	5328	14.5873	5300	14.5106	0.000377358	0.13783
	2018-11-01	0	4004	10.9624	4004	10.9624	0	0
	2018-12-01	0	3529	9.66188	3529	9.66188	0	0
	2019-01-01	3	2877	7.8768	2835	7.76181	0.0010582	0.386508
	2019-02-01	0	1800	4.92813	1800	4.92813	0	0
	2019-03-01	0	1020	2.79261	1020	2.79261	0	0
	2019-04-01	1	313	0.856947	299	0.818617	0.00334448	1.22157
	2019-05-01	2	110	0.301164	82	0.224504	0.0243902	8.90854
	Total	110	86074	235.658	84534	231.441	0.0502172

## Sheet: Diarrhea Events
	Month	Diarrhea Events	Total FU_days	Total FU_Years	Incidence per child-days	Incidence per child-years
	2017-11-01	2	3453	9.4538	0.000579206	0.211555		0.211555
	2017-12-01	0	4185	11.4579	0	0		0
	2018-01-01	5	4656	12.7474	0.00107388	0.392236		0.392236
	2018-02-01	2	4942	13.5305	0.000404694	0.147815		0.147815
	2018-03-01	4	6069	16.616	0.000659087	0.240732		0.240732
	2018-04-01	11	6509	17.8207	0.00168997	0.617261		0.617261
	2018-05-01	4	6769	18.5325	0.000590929	0.215837		0.215837
	2018-06-01	4	6593	18.0507	0.000606704	0.221599		0.221599
	2018-07-01	4	7036	19.2635	0.000568505	0.207646		0.207646
	2018-08-01	5	6996	19.154	0.000714694	0.261042		0.261042
	2018-09-01	1	6375	17.4538	0.000156863	0.0572941		0.0572941
	2018-10-01	1	5328	14.5873	0.000187688	0.0685529		0.0685529
	2018-11-01	1	4004	10.9624	0.00024975	0.0912213		0.0912213
	2018-12-01	1	3529	9.66188	0.000283366	0.1035		0.1035
	2019-01-01	2	2877	7.8768	0.000695169	0.25391		0.25391
	Total	47

## Sheet: URTI Events
	Month	Number of URTI events	Total FU_days	Total FU_Years	Incidence per child-days	Incidence per child-years
	2017-09-01	1	1076	2.94593	0	0.339452		0.339452
	2017-10-01	0	2434	6.66393	0	0		0
	2017-11-01	0	3453	9.4538	0	0		0
	2017-12-01	0	4185	11.4579	0	0		0
	2018-01-01	3	4656	12.7474	0.00064433	0.235341		0.235341
	2018-02-01	0	4942	13.5305	0	0		0
	2018-03-01	15	6069	16.616	0.00247158	0.902743		0.902743
	2018-04-01	18	6509	17.8207	0.0027654	1.01006		1.01006
	2018-05-01	11	6769	18.5325	0.00162506	0.593551		0.593551
	2018-06-01	8	6593	18.0507	0.00121341	0.443197		0.443197
	2018-07-01	3	7036	19.2635	0.000426379	0.155735		0.155735
	2018-08-01	2	6996	19.154	0.000285878	0.104417		0.104417
	2018-09-01	2	6375	17.4538	0.000313725	0.114588		0.114588
	2018-10-01	2	5328	14.5873	0.000375375	0.137106		0.137106
	2018-11-01	0	4004	10.9624	0	0		0
	2018-12-01	0	3529	9.66188	0	0		0
	2019-01-01	0	2877	7.8768	0	0		0
	2019-02-01	0	1800	4.92813	0	0		0
	2019-03-01	1	1020	2.79261	0.000980392	0.358088		0.358088
	Total	66

## Sheet: Pneumonia Events
	Month	Pneumonia Events	Total FU_days	Total FU_Years	Incidence per child-days	Incidence per child-years
	2018-01-01	2	4656	12.7474	0.000429553	0.156894		0.156894
	2018-02-01	2	4942	13.5305	0.000404694	0.147815		0.147815
	2018-03-01	7	6069	16.616	0.0011534	0.42128		0.42128
	2018-04-01	13	6509	17.8207	0.00199723	0.72949		0.72949
	2018-05-01	7	6769	18.5325	0.00103413	0.377715		0.377715
	2018-06-01	7	6593	18.0507	0.00106173	0.387798		0.387798
	2018-07-01	4	7036	19.2635	0.000568505	0.207646		0.207646
	2018-08-01	4	6996	19.154	0.000571755	0.208834		0.208834
	2018-09-01	8	6375	17.4538	0.0012549	0.458353		0.458353
	2018-10-01	5	5328	14.5873	0.000938438	0.342765		0.342765
	2018-11-01	4	4004	10.9624	0.000999001	0.364885		0.364885
	2018-12-01	0	3529	9.66188	0	0		0
	2019-01-01	1	2877	7.8768	0.000347584	0.126955		0.126955
	2019-02-01	0	1800	4.92813	0	0		0
	2019-03-01	1	1020	2.79261	0.000980392	0.358088		0.358088
	Total	65
