# Supplementary material for: Incidence of clinical malaria, acute respiratory illness, and diarrhoea in children in southern Malawi: a prospective cohort study
Source: Malar J. 2021 Dec 20;20:473. doi: 10.1186/s12936-021-04013-5 (PMC8685799; doi:10.1186/s12936-021-04013-5)
Supplement: Supplementary file 11 — Additional file 11. Appendix 11: Monthly incidence and graphs for ARIs, and diarrhoea. [file 12936_2021_4013_MOESM11_ESM.xlsx]

## Sheet: _xltb_storage_
XL Toolbox Settings
	export_preset	<?xml version="1.0" encoding="utf-16"?>_x000D_ <Preset xmlns:xsd="http://www.w3.org/2001/XMLSchema" xmlns:xsi="http://www.w3.org/2001/XMLSchema-instance">_x000D_ <Name>Png, 400 dpi, RGB, Transparent canvas</Name>_x000D_ <Dpi>400</Dpi>_x000D_ <FileType>Png</FileType>_x000D_ <ColorSpace>Rgb</ColorSpace>_x000D_ <Transparency>TransparentCanvas</Transparency>_x000D_ <UseColorProfile>false</UseColorPro…
	export_path	C:\Users\Dr Tinashe Tizifa\Documents\IS\Try_comorbidities5.png

## Sheet: Monthly ARIs and Diarrhoea Inc
																		Incidence calculations
														Month	Total Follow Up_days	Total Follow Up_Years
	Month	Diarrhea Events	Incidence per child years		Month	Number of URTI events	Incidence per child years		Month	Pneumonia Events	Incidence per child years			2017-09-01	1076	2.94593		Incidence = Total cases/Total Child-years
	2017-11-01	2	0.211555		2017-09-01	1	0.339452		2018-01-01	2	0.156894			2017-10-01	2434	6.66393
	2017-12-01	0	0		2017-10-01	0	0		2018-02-01	2	0.147815			2017-11-01	3453	9.4538
	2018-01-01	5	0.392236		2017-11-01	0	0		2018-03-01	7	0.42128			2017-12-01	4185	11.4579
	2018-02-01	2	0.147815		2017-12-01	0	0		2018-04-01	13	0.72949			2018-01-01	4656	12.7474
	2018-03-01	4	0.240732		2018-01-01	3	0.235341		2018-05-01	7	0.377715			2018-02-01	4942	13.5305
	2018-04-01	11	0.617261		2018-02-01	0	0		2018-06-01	7	0.387798			2018-03-01	6069	16.616
	2018-05-01	4	0.215837		2018-03-01	15	0.902743		2018-07-01	4	0.207646			2018-04-01	6509	17.8207
	2018-06-01	4	0.221599		2018-04-01	18	1.01006		2018-08-01	4	0.208834			2018-05-01	6769	18.5325
	2018-07-01	4	0.207646		2018-05-01	11	0.593551		2018-09-01	8	0.458353			2018-06-01	6593	18.0507
	2018-08-01	5	0.261042		2018-06-01	8	0.443197		2018-10-01	5	0.342765			2018-07-01	7036	19.2635
	2018-09-01	1	0.0572941		2018-07-01	3	0.155735		2018-11-01	4	0.364885			2018-08-01	6996	19.154
	2018-10-01	1	0.0685529		2018-08-01	2	0.104417		2018-12-01	0	0			2018-09-01	6375	17.4538
	2018-11-01	1	0.0912213		2018-09-01	2	0.114588		2019-01-01	1	0.126955			2018-10-01	5328	14.5873
	2018-12-01	1	0.1035		2018-10-01	2	0.137106		2019-02-01	0	0			2018-11-01	4004	10.9624
	2019-01-01	2	0.25391		2018-11-01	0	0		2019-03-01	1	0.358088			2018-12-01	3529	9.66188
					2018-12-01	0	0							2019-01-01	2877	7.8768
	Total	47			2019-01-01	0	0							2019-02-01	1800	4.92813
					2019-02-01	0	0		Total	65				2019-03-01	1020	2.79261
					2019-03-01	1	0.358088							2019-04-01	313	0.856947
														2019-05-01	110	0.301164
					Total	66
															86074	235.658
	Month	URTI	Pneumonia	Diarrhoea
	2017-09-01	0.339452	0	0
	2017-10-01	0	0	0
	2017-11-01	0	0	0.211555
	2017-12-01	0	0	0
	2018-01-01	0.235341	0.156894	0.392236
	2018-02-01	0	0.147815	0.147815
	2018-03-01	0.902743	0.42128	0.240732
	2018-04-01	1.01006	0.72949	0.617261
	2018-05-01	0.593551	0.377715	0.215837
	2018-06-01	0.443197	0.387798	0.221599
	2018-07-01	0.155735	0.207646	0.207646
	2018-08-01	0.104417	0.208834	0.261042
	2018-09-01	0.114588	0.458353	0.0572941
	2018-10-01	0.137106	0.342765	0.0685529
	2018-11-01	0	0.364885	0.0912213
	2018-12-01	0	0	0.1035
	2019-01-01	0	0.126955	0.25391
	2019-02-01	0	0	0
	2019-03-01	0.358088	0.358088	0
