# Supplementary material for: Incidence of clinical malaria, acute respiratory illness, and diarrhoea in children in southern Malawi: a prospective cohort study
Source: Malar J. 2021 Dec 20;20:473. doi: 10.1186/s12936-021-04013-5 (PMC8685799; doi:10.1186/s12936-021-04013-5)
Supplement: Supplementary file 12 — Additional file 12. Appendix 12: Weather and monthly malaria incidence. [file 12936_2021_4013_MOESM12_ESM.xlsx]

## Sheet: _xltb_storage_
XL Toolbox Settings
	export_preset	<?xml version="1.0" encoding="utf-16"?>_x000D_ <Preset xmlns:xsd="http://www.w3.org/2001/XMLSchema" xmlns:xsi="http://www.w3.org/2001/XMLSchema-instance">_x000D_ <Name>Png, 400 dpi, RGB, Transparent canvas</Name>_x000D_ <Dpi>400</Dpi>_x000D_ <FileType>Png</FileType>_x000D_ <ColorSpace>Rgb</ColorSpace>_x000D_ <Transparency>TransparentCanvas</Transparency>_x000D_ <UseColorProfile>false</UseColorPro…
	export_path	C:\Users\Dr Tinashe Tizifa\Documents\IS\trial_malaria incidence3.png

## Sheet: Sheet1
		Weather
	Months	Temperature (°C)	Rainfall/ (mm)	RH/ (%)
	2017-09-01	25.9	0	54.4
	2017-10-01	29.4	0	50.4
	2017-11-01	27.8	5	65
	2017-12-01	26.8	10	75.2
	2018-01-01	26.8	20	73.7
	2018-02-01	27.2	25	79.8
	2018-03-01	27	41	80
	2018-04-01	25.2	36	76
	2018-05-01	24.2	0	70.3
	2018-06-01	20.9	0	66.7
	2018-07-01	19.7	0	79.3
	2018-08-01	24.2	0	54.3
	2018-09-01	28.2	0	47
	2018-10-01	27.2	0	53.1
	2018-11-01	27.8	20	60.8
	2018-12-01	26.9	25	79.1
	2019-01-01	26.1	35	85.9
	2019-02-01	26.7	15	80.6
	2019-03-01	25.5	45	85.1
	2019-04-01	24.9	20	81.4
	2019-05-01	23.4	0	83.2
		Incidence of Malaria
	Months	Incidence/ Child-years at risk
	2017-09-01	1.05972
	2017-10-01	0.458089
	2017-11-01	0.106208
	2017-12-01	0.175728
	2018-01-01	1.40544
	2018-02-01	0.604969
	2018-03-01	0.806565
	2018-04-01	0.169437
	2018-05-01	1.42253
	2018-06-01	0.111272
	2018-07-01	0.583806
	2018-08-01	0.317057
	2018-09-01	0.46655
	2018-10-01	0.13783
	2018-11-01	0
	2018-12-01	0
	2019-01-01	0.386508
	2019-02-01	0
	2019-03-01	0
	2019-04-01	1.22157
	2019-05-01	8.90854
