# Supplementary material for: Incidence of clinical malaria, acute respiratory illness, and diarrhoea in children in southern Malawi: a prospective cohort study
Source: Malar J. 2021 Dec 20;20:473. doi: 10.1186/s12936-021-04013-5 (PMC8685799; doi:10.1186/s12936-021-04013-5)
Supplement: Supplementary file 13 — Additional file 13. Appendix 13: Anthropometry data. [file 12936_2021_4013_MOESM13_ESM.csv]

	openhdsindividualId	openhdsgender.y	start.y	openhdsdob.y	anthropometryweight	anthropometryheight	Age_days	Age_years	Age_months
3	ALI000006006	2	2018-06-06	2016-12-08	12.2	100	545	1.492128678987	17.9055441478439
4	ALI000006006	2	2018-09-25	2016-12-08	10.8	79.1	656	1.79603011635866	21.5523613963039
7	ALI000010004	1	2018-09-27	2015-02-15	15	91.5	1320	3.61396303901437	43.3675564681725
8	ALI000022007	1	2018-12-12	2016-07-01	10.6	79	894	2.4476386036961	29.3716632443532
9	ALI000022007	1	2018-09-25	2016-07-01	10.6	78.5	816	2.23408624229979	26.8090349075975
10	ALI000022007	1	2019-02-21	2016-07-01	14.3	101	965	2.64202600958248	31.7043121149897
11	ALI000022007	1	2019-04-25	2016-07-01	11.9	84	1028	2.8145106091718	33.7741273100616
12	ALI000034005	1	2018-05-02	2015-04-17	15.3	88.7	1111	3.04175222450376	36.5010266940452
14	ALI000034005	1	2018-10-09	2015-04-17	17.6	92.5	1271	3.4798083504449	41.7577002053388
15	ALI000034005	1	2018-07-25	2015-04-17	13.9	91	1195	3.27173169062286	39.2607802874743
19	BOG000002004	1	2018-03-15	2014-09-07	15.7	96	1285	3.51813826146475	42.217659137577
20	BOG000002004	1	2018-08-30	2014-09-07	15	102	1453	3.97809719370294	47.7371663244353
22	BOG000002004	1	2018-09-27	2014-09-07	17.2	102	1481	4.05475701574264	48.6570841889117
23	BOG000002004	1	2018-05-09	2014-09-07	15.6	106	1340	3.66872005475702	44.0246406570842
26	BWA000092006	2	2018-05-09	2017-03-03	8.2	73.8	432	1.18275154004107	14.1930184804928
28	BWA000092006	2	2018-03-14	2017-03-03	8.2	92.5	376	1.02943189596167	12.35318275154
29	BWA000092006	2	2018-07-24	2017-03-03	9.5	74.1	508	1.39082819986311	16.6899383983573
30	BWA000117005	1	2018-05-09	2016-05-19	10.5	79	720	1.97125256673511	23.6550308008214
31	BWA000117005	1	2018-03-15	2016-05-19	10.5	83.9	665	1.82067077344285	21.8480492813142
32	BWA000117005	1	2018-10-09	2016-05-19	9.9	85.2	873	2.39014373716632	28.6817248459959
33	BWA000117005	1	2018-07-24	2016-05-19	10.1	83.2	796	2.17932922655715	26.1519507186858
36	BWA000126006	1	2019-01-16	2015-06-13	13.6	91.1	1313	3.59479808350445	43.1375770020534
37	BWA000126006	1	2018-05-17	2015-06-13	10.4	93	1069	2.92676249144422	35.1211498973306
38	BWA000126006	1	2018-10-09	2015-06-13	12.3	89.8	1214	3.32375085557837	39.8850102669404
39	C2H000009006	1	2018-05-08	2017-02-03	9	82	459	1.25667351129363	15.0800821355236
40	C2H000009006	1	2018-10-03	2017-02-03	10	80	607	1.66187542778919	19.9425051334702
41	C2H000009006	1	2018-11-03	2017-02-03	11.7	78	638	1.74674880219028	20.9609856262834
42	C2H000009006	1	2018-08-23	2017-02-03	11.7	78	566	1.54962354551677	18.5954825462012
43	C2H000009006	1	2019-01-16	2017-02-03	10.8	84	712	1.94934976043806	23.3921971252567
45	C2H000035003	1	2018-08-14	2014-04-12	15.5	87	1585	4.33949349760438	52.0739219712526
50	C2H000038005	1	2018-05-16	2016-06-15	15.2	85	700	1.91649555099247	22.9979466119097
51	C2H000038005	1	2018-07-06	2016-06-15	13.2	85	751	2.05612594113621	24.6735112936345
52	C2H000038005	1	2018-09-20	2016-06-15	13.8	89.5	827	2.26420260095825	27.170431211499
53	C2H000038005	1	2018-05-02	2016-06-15	14.5	87	686	1.87816563997262	22.5379876796715
54	C2H000041008	1	2019-01-16	2017-02-08	9.3	80	707	1.9356605065024	23.2279260780287
55	C2H000041008	1	2018-11-27	2017-02-08	9.6	79	657	1.79876796714579	21.5852156057495
56	C2H000041008	1	2019-05-27	2017-02-08	9.5	82	838	2.2943189596167	27.5318275154004
58	C2H000046006	1	2018-11-03	2017-05-31	9.1	78	521	1.42642026009582	17.1170431211499
59	C2H000046006	1	2019-01-16	2017-06-01	10.2	74	594	1.62628336755647	19.5154004106776
63	C2H000067003	2	2019-01-16	2016-05-30	10.7	86	961	2.63107460643395	31.5728952772074
64	C2H000067003	2	2019-03-27	2016-05-30	11	95	1031	2.8227241615332	33.8726899383984
65	C2H000067003	2	2019-05-27	2016-05-30	12.3	91.9	1092	2.98973305954825	35.8767967145791
66	C2H000067003	2	2019-01-10	2000-10-15	10.7	86	6661	18.2368240930869	218.841889117043
67	C3H000005006	2	2019-05-02	2017-03-07	13.6	84	786	2.15195071868583	25.82340862423
68	C3H000005006	2	2019-02-21	2017-03-07	11.5	78	716	1.96030116358658	23.523613963039
70	C3H000005006	2	2019-02-21	2017-03-07	11.5	78	716	1.96030116358658	23.523613963039
71	C3H000008004	2	2019-04-25	2016-02-22	12.8	89	1158	3.17043121149897	38.0451745379877
72	C3H000008004	2	2019-02-21	2016-02-22	13.4	98.5	1095	2.99794661190965	35.9753593429158
73	C3H000008004	2	2018-11-03	2016-02-22	10.3	99.9	985	2.69678302532512	32.3613963039014
74	C3H000008004	2	2018-08-21	2016-02-22	11.6	86	911	2.49418206707734	29.9301848049281
75	C3H000075007	1	2018-08-21	2015-03-31	10.8	93	1239	3.39219712525667	40.7063655030801
76	C3H000075007	1	2018-11-03	2015-03-31	12.9	95.5	1313	3.59479808350445	43.1375770020534
79	C3H000113004	1	2019-01-29	2017-01-22	11	81	737	2.01779603011636	24.2135523613963
80	C3H000113004	1	2018-07-25	2017-01-22	10.1	76	549	1.50308008213552	18.0369609856263
81	C3H000113004	1	2019-01-11	2017-01-22	10.2	65	719	1.96851471594798	23.6221765913758
82	C3H000113004	1	2018-10-03	2017-01-22	10	77	619	1.69472963723477	20.3367556468172
83	C3H000137007	2	2018-04-25	2015-04-10	11	87	1111	3.04175222450376	36.5010266940452
84	C3H000137007	2	2019-02-21	2015-04-10	13	96.5	1413	3.86858316221766	46.4229979466119
85	C3H000137007	2	2018-10-09	2015-04-10	12.3	95	1278	3.49897330595483	41.9876796714579
86	C3H000137007	2	2019-01-11	2015-04-10	13.1	85.7	1372	3.75633127994524	45.0759753593429
87	C3H000137007	2	2018-06-28	2015-04-10	13.8	98.2	1175	3.21697467488022	38.6036960985626
88	C3H000144004	2	2018-07-17	2016-11-02	9.4	78.5	622	1.70294318959617	20.435318275154
89	C3H000144004	2	2019-04-25	2016-11-02	11.4	87.5	904	2.47501711156742	29.700205338809
90	C3H000144004	2	2018-10-03	2016-11-02	10.4	82.3	700	1.91649555099247	22.9979466119097
91	C3H000144004	2	2019-01-10	2016-11-02	10	86	799	2.18754277891855	26.2505133470226
92	C3H000144004	2	2019-01-17	2016-11-02	10.1	86	806	2.20670773442847	26.4804928131417
93	C3I000001004	2	2018-05-17	2016-05-01	9	75	746	2.04243668720055	24.5092402464066
95	C3I000001004	2	2018-07-10	2016-05-01	9.8	81	800	2.19028062970568	26.2833675564682
97	C3I000070003	2	2018-07-10	2014-06-05	12.9	95	1496	4.09582477754962	49.1498973305955
100	C3I000070003	2	2018-04-25	2014-06-05	12.8	89	1420	3.88774811772758	46.652977412731
101	C3I000070003	2	2018-05-17	2014-06-05	12	93	1442	3.94798083504449	47.3757700205339
105	C3I000091004	2	2019-02-21	2017-10-30	9.7	79	479	1.31143052703628	15.7371663244353
106	C3I000094006	2	2018-07-17	2016-03-01	11.7	90.3	868	2.37645448323066	28.517453798768
107	C3I000094006	2	2019-03-29	2016-03-01	13.1	95	1123	3.07460643394935	36.8952772073922
108	C3I000094006	2	2018-10-09	2016-03-01	12.1	90.5	952	2.60643394934976	31.2772073921971
109	C3I000094006	2	2019-02-21	2016-03-01	13	97	1087	2.97604380561259	35.7125256673511
110	C3I000094006	2	2018-11-27	2016-03-01	10.9	92	1001	2.74058863791923	32.8870636550308
112	C4H000067005	2	2018-05-29	2015-11-02	9.2	83	939	2.57084188911704	30.8501026694045
114	C4H000077005	2	2018-12-06	2014-04-24	10.4	103	1687	4.61875427789186	55.4250513347023
115	C4H000077005	2	2018-09-26	2014-04-24	14	101.1	1616	4.42436687200548	53.0924024640657
117	C4H000077005	2	2018-04-26	2014-04-24	16.1	100.2	1463	4.00547570157426	48.0657084188912
118	C4H000077005	2	2019-01-18	2014-04-24	14.7	99.2	1730	4.73648186173854	56.8377823408624
119	C4H000077005	2	2018-06-12	2014-04-24	11	79.6	1510	4.13415468856947	49.6098562628337
120	C4H000181004	1	2018-04-26	2015-01-14	8.9	86.7	1198	3.27994524298426	39.3593429158111
121	C4H000181004	1	2018-09-26	2015-01-14	11	89.3	1351	3.69883641341547	44.3860369609856
122	C4H000181004	1	2018-12-06	2015-01-14	10.1	92.6	1422	3.89322381930185	46.7186858316222
123	C4H000181004	1	2018-06-12	2015-01-14	9	82.4	1245	3.40862422997947	40.9034907597536
124	C4H000181004	1	2019-01-17	2015-01-14	12	95.2	1464	4.0082135523614	48.0985626283368
128	C4H000184005	1	2018-06-06	2015-06-22	11.4	85.6	1080	2.95687885010267	35.482546201232
129	C4H000184005	1	2018-12-06	2015-06-22	10.1	94.9	1263	3.45790554414784	41.4948665297741
131	C4H000184005	1	2018-09-26	2015-06-22	11.5	91.2	1192	3.26351813826146	39.1622176591376
132	C4H000187005	1	2018-06-06	2015-12-10	9.3	81.4	909	2.48870636550308	29.864476386037
133	C4H000187005	1	2018-12-06	2015-12-10	10.2	88	1092	2.98973305954825	35.8767967145791
137	C4H000187005	1	2018-09-26	2015-12-10	9.2	85	1021	2.79534565366188	33.5441478439425
138	C4H000205005	2	2019-02-06	2016-09-01	12.5	83.9	888	2.43121149897331	29.1745379876797
140	C5H000003007	1	2018-12-12	2014-09-17	13	96	1547	4.23545516769336	50.8254620123203
142	C5H000008007	2	2018-07-11	2015-03-24	12.1	78	1205	3.29911019849418	39.5893223819302
143	C5H000008007	2	2018-04-26	2015-03-24	11.7	80.8	1129	3.09103353867214	37.0924024640657
144	C5H000008007	2	2018-05-30	2015-03-24	19.3	102.1	1163	3.18412046543463	38.2094455852156
147	C5H000008007	2	2018-10-04	2015-03-24	12.5	84	1290	3.53182751540041	42.3819301848049
149	C5H000018007	1	2018-05-31	2015-06-01	16.5	89.1	1095	2.99794661190965	35.9753593429158
150	C5H000018007	1	2018-07-11	2015-06-01	13	80.1	1136	3.11019849418207	37.3223819301848
154	C5H000033006	2	2019-02-21	2017-04-16	9	78	676	1.8507871321013	22.2094455852156
156	C5H000043005	1	2018-12-19	2015-09-20	12.5	96	1186	3.24709103353867	38.9650924024641
157	C5H000043005	1	2018-10-04	2015-09-20	13	92	1110	3.03901437371663	36.4681724845996
158	C5H000043005	1	2018-04-26	2015-09-20	12	93	949	2.59822039698836	31.1786447638604
159	C5H000043005	1	2018-06-06	2015-09-20	10.1	98.1	990	2.71047227926078	32.5256673511294
160	C5H000043005	1	2019-01-17	2015-09-20	12.7	96	1215	3.3264887063655	39.917864476386
162	C5H000049004	2	2019-01-17	2015-05-03	10.4	88	1355	3.709787816564	44.517453798768
163	C5H000049004	2	2018-04-26	2015-05-03	9.3	82.5	1089	2.98151950718686	35.7782340862423
164	C5H000049004	2	2018-06-06	2015-05-03	12.3	89	1130	3.09377138945927	37.1252566735113
165	C5H000049004	2	2018-12-19	2015-05-03	10.4	88	1326	3.63039014373717	43.564681724846
167	C5H000049004	2	2018-10-04	2015-05-03	11	86	1250	3.42231348391513	41.0677618069815
169	C5H000052008	2	2018-05-30	2013-10-31	22.1	126	1672	4.57768651608487	54.9322381930185
170	C5H000052008	2	2018-07-17	2013-10-31	16	108	1720	4.70910335386721	56.5092402464066
171	C5H000052008	2	2018-04-03	2013-10-31	11	102.4	1615	4.42162902121834	53.0595482546201
173	C5H000052008	2	2018-07-11	2013-10-31	16	108	1714	4.69267624914442	56.3121149897331
174	C5H000052009	1	2018-07-11	2016-08-13	11.3	81	697	1.90828199863107	22.8993839835729
175	C5H000052009	1	2018-04-03	2016-08-12	9	81.3	599	1.63997262149213	19.6796714579055
178	C5H000052009	1	2018-05-30	2016-08-12	13	99.1	656	1.79603011635866	21.5523613963039
180	C5H000059007	2	2018-07-25	2016-05-30	11.2	88	786	2.15195071868583	25.82340862423
182	C5H000059007	2	2018-05-31	2016-05-30	15.1	93.1	731	2.00136892539357	24.0164271047228
183	C5H000059007	2	2019-01-11	2016-05-30	11.2	78	956	2.61738535249829	31.4086242299795
186	CH2000041006	1	2018-08-15	2016-11-29	9.5	74	624	1.70841889117043	20.5010266940452
187	CH2000041006	1	2018-10-24	2016-11-29	10	75	694	1.90006844626968	22.8008213552361
188	CH2000041006	1	2018-05-02	2016-11-29	9.5	86	519	1.42094455852156	17.0513347022587
190	CH2000041006	1	2018-07-03	2016-11-29	9.1	87	581	1.59069130732375	19.088295687885
192	CH2000056008	2	2018-07-17	2016-11-16	10.8	76	608	1.66461327857632	19.9753593429158
193	CH2000056008	2	2018-10-17	2016-11-16	11.5	78	700	1.91649555099247	22.9979466119097
194	CH2000056008	2	2018-11-07	2016-11-16	12.1	79.5	721	1.97399041752225	23.6878850102669
195	CH2000056008	2	2019-03-20	2016-11-16	12.5	83.5	854	2.33812457221081	28.0574948665298
196	CH2000056008	2	2019-01-22	2016-11-16	11.5	81	797	2.18206707734428	26.1848049281314
197	CH3000065009	2	2018-11-02	2016-01-09	11	91	1028	2.8145106091718	33.7741273100616
198	CH3000065009	2	2018-08-01	2016-01-09	11.2	82.5	935	2.55989048596851	30.7186858316222
199	CH6000011005	1	2018-05-22	2016-06-30	11.1	79	691	1.89185489390828	22.7022587268994
201	CH6000011005	1	2018-11-08	2016-06-30	10.8	81.3	861	2.35728952772074	28.2874743326489
203	CH6000011005	1	2018-07-10	2016-06-30	16	86	740	2.02600958247776	24.3121149897331
204	CH6000089005	1	2018-08-21	2015-01-27	12.1	89.5	1302	3.564681724846	42.7761806981519
205	CH6000089005	1	2019-02-21	2015-01-27	15.3	87	1486	4.0684462696783	48.8213552361396
206	CH6000089005	1	2018-11-08	2015-01-27	12.5	97	1381	3.78097193702943	45.3716632443532
208	CHM000132005	1	2018-10-08	2015-12-27	15.4	91	1016	2.78165639972621	33.3798767967146
210	CHM000132005	1	2018-05-16	2015-12-27	15.5	89.1	871	2.38466803559206	28.6160164271047
213	CHM000132005	1	2019-01-16	2015-12-27	16.1	91.6	1116	3.05544147843943	36.6652977412731
214	CHM000143006	2	2018-12-12	2017-08-07	10.1	79	492	1.34702258726899	16.1642710472279
215	CHM000143006	2	2018-10-08	2017-08-07	9.1	74	427	1.16906228610541	14.0287474332649
216	CHM000144003	1	2018-10-08	2016-06-20	10.4	82.5	840	2.29979466119096	27.5975359342916
217	CHM000144003	1	2018-07-24	2016-06-20	9.9	75.1	764	2.09171800136893	25.1006160164271
218	CHM000144003	1	2018-12-06	2016-06-20	9.9	76	899	2.46132785763176	29.5359342915811
219	CHM000210005	1	2018-10-08	2016-02-25	15.5	85.5	956	2.61738535249829	31.4086242299795
220	CHM000210005	1	2018-07-24	2016-02-25	10.4	85.3	880	2.40930869267625	28.911704312115
221	CHM000210005	1	2018-12-12	2016-02-25	15.9	86.2	1021	2.79534565366188	33.5441478439425
222	D2O000086007	1	2018-08-02	2015-08-13	14.4	92.5	1085	2.97056810403833	35.64681724846
223	D2O000086007	1	2019-04-18	2015-08-13	15.1	98	1344	3.67967145790554	44.1560574948665
224	D2O000086007	1	2018-11-02	2015-08-13	11	88	1177	3.22245037645448	38.6694045174538
225	FEL000023009	1	2018-09-27	2017-03-04	9.4	78	572	1.56605065023956	18.7926078028747
226	FEL000023009	1	2018-06-27	2017-03-04	9.9	76	480	1.31416837782341	15.7700205338809
231	FEL000036006	2	2018-06-28	2014-01-03	16.1	99.3	1637	4.48186173853525	53.782340862423
233	FEL000048005	1	2018-07-25	2014-05-05	13.8	98	1542	4.2217659137577	50.6611909650924
237	FEL000048005	1	2018-05-31	2014-05-05	20.1	100.1	1487	4.07118412046543	48.8542094455852
238	FEL000057005	1	2018-09-27	2013-08-27	13.3	85	1857	5.08418891170431	61.0102669404517
241	FEL000057005	1	2018-06-27	2016-07-03	11.7	89	724	1.98220396988364	23.7864476386037
242	FEL000058005	2	2018-06-06	2015-05-14	13	98.8	1119	3.06365503080082	36.7638603696099
243	FEL000058005	2	2019-02-21	2015-05-14	16.9	110	1379	3.77549623545517	45.305954825462
244	FEL000058005	2	2018-05-02	2015-05-14	12.9	88.3	1084	2.9678302532512	35.6139630390144
245	FEL000058005	2	2018-12-19	2015-05-14	13.1	98	1315	3.60027378507871	43.2032854209446
246	FEL000058005	2	2018-10-09	2015-05-14	15.5	92	1244	3.40588637919233	40.870636550308
247	FEL000058006	1	2018-10-09	2017-07-13	8.2	71	453	1.24024640657084	14.8829568788501
248	FEL000058006	1	2018-05-02	2017-07-14	7.8	70	292	0.799452429842574	9.59342915811088
249	FEL000058006	1	2019-02-21	2017-07-14	9.4	83.5	587	1.60711841204654	19.2854209445585
250	FEL000058006	1	2018-06-06	2017-07-14	8.6	70	327	0.895277207392197	10.7433264887064
251	FEL000058006	1	2018-12-19	2017-07-14	10.2	79	523	1.43189596167009	17.1827515400411
252	FEL000065009	2	2018-12-19	2015-08-30	10.5	81.5	1207	3.30458590006845	39.6550308008214
254	FEL000065009	2	2019-02-21	2015-08-30	13	82.1	1271	3.4798083504449	41.7577002053388
257	GAL000022005	1	2018-04-25	2013-11-19	16.6	106	1618	4.42984257357974	53.1581108829569
258	GAL000022005	1	2018-07-10	2013-11-19	19	105	1694	4.63791923340178	55.6550308008214
260	GAL000023007	1	2018-05-16	2017-02-26	10.2	73.2	444	1.21560574948665	14.5872689938398
261	GAL000023007	1	2018-07-06	2017-02-26	10.8	70	495	1.35523613963039	16.2628336755647
262	GAL000023007	1	2018-09-20	2017-02-26	11.8	79	571	1.56331279945243	18.7597535934292
263	GAL000023007	1	2018-04-05	2017-02-26	9	76.8	403	1.10335386721424	13.2402464065708
265	GAL000076003	2	2019-01-16	2015-02-25	12.6	89	1421	3.89048596851472	46.6858316221766
266	GAL000076003	2	2019-03-27	2015-02-25	13.6	91	1491	4.08213552361396	48.9856262833676
267	GAL000076003	2	2019-05-27	2015-02-25	13.5	94	1552	4.24914442162902	50.9897330595483
268	GAL000099006	1	2018-11-05	2015-01-01	15	99	1404	3.84394250513347	46.1273100616016
270	GAL000099006	1	2019-02-22	2015-01-01	16.8	102	1513	4.14236824093087	49.7084188911704
271	GAL000099006	1	2018-09-20	2015-01-01	16.8	97.2	1358	3.71800136892539	44.6160164271047
272	GAL000099006	1	2018-05-09	2015-01-01	15.4	93	1224	3.35112936344969	40.2135523613963
273	GAL000113006	2	2019-05-27	2017-02-02	12.7	84.7	844	2.31074606433949	27.7289527720739
274	GAL000113006	2	2018-09-20	2017-02-02	7	77	595	1.6290212183436	19.5482546201232
275	GAL000113006	2	2019-01-16	2017-02-02	11	80	713	1.95208761122519	23.4250513347023
276	GAL000113006	2	2018-07-17	2017-02-02	10.6	75.5	530	1.45106091718001	17.4127310061602
277	GAL000113006	2	2018-11-20	2017-02-02	12.3	87	656	1.79603011635866	21.5523613963039
278	GAL000199008	1	2018-11-05	2015-10-29	16	94	1103	3.01984941820671	36.2381930184805
279	GAL000199008	1	2019-02-21	2015-10-29	14.6	95.5	1211	3.31553730321697	39.7864476386037
280	GAL000199008	1	2018-08-01	2015-10-29	14.3	99.8	1007	2.75701574264203	33.0841889117043
281	GAW000009002	1	2018-08-21	2014-10-22	14.5	94	1399	3.83025325119781	45.9630390143737
282	GAW000009002	1	2018-07-17	2014-10-22	13.4	102.4	1364	3.73442847364819	44.8131416837782
284	GAW000009002	1	2018-11-13	2014-10-22	14.7	96	1483	4.06023271731691	48.7227926078029
285	GAW000009004	2	2018-07-17	2017-04-27	10	77	446	1.22108145106092	14.652977412731
286	GAW000009004	2	2018-05-03	2017-04-27	9.8	78	371	1.01574264202601	12.1889117043121
287	GAW000009004	2	2018-10-03	2017-04-27	10.9	79	524	1.43463381245722	17.2156057494867
290	GAW000009004	2	2018-11-13	2017-04-27	10.8	79.5	565	1.54688569472964	18.5626283367556
291	GAW000012005	2	2018-03-14	2015-11-16	8.2	81	849	2.32443531827515	27.8932238193018
294	GAW000012005	2	2018-10-24	2015-11-16	8	82.5	1073	2.93771389459274	35.2525667351129
295	GAW000012005	2	2018-08-30	2015-11-16	9.9	83	1018	2.78713210130048	33.4455852156058
296	GAW000012005	2	2018-05-03	2015-11-16	6.4	85	899	2.46132785763176	29.5359342915811
297	GAW000019003	1	2018-10-10	2017-03-17	8.3	89	572	1.56605065023956	18.7926078028747
298	GAW000019003	1	2018-11-07	2017-03-17	8.8	91	600	1.64271047227926	19.7125256673511
301	GAW000019003	1	2018-07-18	2017-03-17	8.2	88	488	1.33607118412047	16.0328542094456
302	GAW000019003	1	2018-05-03	2017-03-17	9.1	86	412	1.12799452429843	13.5359342915811
303	GAW000023008	2	2019-01-22	2016-11-30	12.3	83	783	2.14373716632444	25.7248459958932
304	GAW000023008	2	2018-11-07	2016-11-30	11	81	707	1.9356605065024	23.2279260780287
305	GAW000023008	2	2018-07-18	2016-11-30	9.5	80	595	1.6290212183436	19.5482546201232
306	GAW000023008	2	2019-03-20	2016-11-30	13.1	85.5	840	2.29979466119096	27.5975359342916
307	GAW000023008	2	2018-10-03	2016-11-30	10.4	80.5	672	1.83983572895277	22.0780287474333
308	GAW000029005	2	2018-08-15	2015-05-13	12.6	92.5	1190	3.2580424366872	39.0965092402464
309	GAW000029005	2	2019-02-26	2015-05-13	13.3	99	1385	3.79192334017796	45.5030800821355
310	GAW000029005	2	2018-10-09	2015-05-13	12.9	91	1245	3.40862422997947	40.9034907597536
311	GAW000029005	2	2018-04-24	2015-05-13	11.6	103	1077	2.94866529774127	35.3839835728953
312	GAW000029005	2	2018-05-31	2015-05-13	12.1	100	1114	3.04996577686516	36.5995893223819
314	GAW000032004	1	2018-05-16	2015-12-04	10.8	78	894	2.4476386036961	29.3716632443532
316	GAW000032004	1	2018-11-13	2015-12-04	12	78.5	1075	2.94318959616701	35.3182751540041
317	GAW000032004	1	2018-07-18	2015-12-04	11.7	84.5	957	2.62012320328542	31.4414784394251
318	GAW000032004	1	2018-10-09	2015-12-04	12.1	86.5	1040	2.84736481861739	34.1683778234086
319	GAW000035005	2	2018-09-04	2014-06-07	12	106	1550	4.24366872005476	50.9240246406571
321	GAW000035005	2	2018-05-03	2014-06-07	11.5	103	1426	3.90417522245038	46.8501026694045
322	GAW000035005	2	2018-10-09	2014-06-07	13.2	98	1585	4.33949349760438	52.0739219712526
323	GAW000035005	2	2018-03-14	2014-06-07	12.1	93	1376	3.76728268309377	45.2073921971253
325	GAW000035006	2	2018-05-03	2017-01-06	8	71	482	1.31964407939767	15.8357289527721
326	GAW000035006	2	2018-11-07	2017-01-06	9	77	670	1.83436002737851	22.0123203285421
327	GAW000035006	2	2018-08-15	2017-01-06	8	75	586	1.60438056125941	19.2525667351129
329	GAW000035006	2	2018-07-18	2017-01-06	8.9	75	558	1.52772073921971	18.3326488706366
331	GAW000044005	2	2019-03-20	2016-11-09	10.6	88.6	861	2.35728952772074	28.2874743326489
332	GAW000044005	2	2018-05-31	2016-11-09	9.7	91	568	1.55509924709103	18.6611909650924
333	GAW000044005	2	2018-08-21	2016-11-09	10.6	81.5	650	1.77960301163587	21.3552361396304
334	GAW000044005	2	2018-10-03	2016-11-09	9.9	83.5	693	1.89733059548255	22.7679671457906
335	GAW000044005	2	2018-04-24	2016-11-09	8.9	89	531	1.45379876796715	17.4455852156057
337	GAW000050010	2	2018-10-03	2014-06-02	14.7	102	1584	4.33675564681725	52.041067761807
339	GAW000050010	2	2018-08-30	2014-06-02	14	101	1550	4.24366872005476	50.9240246406571
340	GAW000050010	2	2018-03-14	2014-06-02	13.4	99	1381	3.78097193702943	45.3716632443532
341	GAW000050010	2	2018-05-16	2014-06-02	16.9	99.5	1444	3.95345653661875	47.4414784394251
342	GOL000029009	2	2018-10-10	2016-10-07	11	80	733	2.00684462696783	24.082135523614
345	GOL000029009	2	2018-07-22	2016-10-07	10.9	78	653	1.78781656399726	21.4537987679671
346	GOL000029009	2	2018-05-16	2016-10-07	12	76	586	1.60438056125941	19.2525667351129
347	GOL000029009	2	2018-11-07	2016-10-07	11.8	82.5	761	2.08350444900753	25.0020533880903
348	HAR000008006	2	2019-02-21	2015-03-09	16	93.1	1445	3.95619438740589	47.4743326488706
350	HAR000008006	2	2018-12-12	2015-03-09	14.8	100	1374	3.76180698151951	45.1416837782341
352	HAR000047006	2	2018-09-27	2016-02-24	12.1	94	946	2.59000684462697	31.0800821355236
353	HAR000047006	2	2018-06-27	2016-02-24	12.9	93	854	2.33812457221081	28.0574948665298
355	JAN000013007	1	2019-02-21	2016-03-14	14.3	92	1074	2.94045174537988	35.2854209445585
357	JAN000013007	1	2018-08-01	2016-03-14	12.9	84.5	870	2.38193018480493	28.5831622176591
358	JAN000025007	2	2019-02-22	2016-11-18	11	87.4	826	2.26146475017112	27.1375770020534
359	JAN000025007	2	2018-12-19	2016-11-18	11.1	86	761	2.08350444900753	25.0020533880903
360	JAN000025007	2	2018-07-17	2016-11-18	10	81.2	606	1.65913757700205	19.9096509240246
361	JAN000025007	2	2018-09-20	2016-11-18	11.1	84	671	1.83709787816564	22.0451745379877
363	JAN000028006	1	2018-05-16	2017-03-12	10.2	74	430	1.1772758384668	14.1273100616016
364	JAN000028006	1	2018-04-05	2017-03-12	9	72	389	1.06502395619439	12.7802874743326
366	JAN000028006	1	2018-07-04	2017-03-12	12.1	77	479	1.31143052703628	15.7371663244353
367	K1A000004007	1	2018-08-15	2015-05-12	11.7	86	1191	3.26078028747433	39.129363449692
368	K1A000004007	1	2018-10-11	2015-05-12	12.1	85	1248	3.41683778234086	41.0020533880903
369	K1A000004007	1	2018-07-05	2015-05-12	11.5	84	1150	3.14852840520192	37.782340862423
373	K1A000004007	1	2018-05-09	2015-05-12	11	83	1093	2.99247091033539	35.9096509240246
374	K1A000005008	1	2018-11-06	2017-07-30	9.7	72.7	464	1.2703627652293	15.2443531827515
375	K1A000005008	1	2018-10-24	2017-07-30	9.6	72.5	451	1.23477070499658	14.8172484599589
376	K1A000005008	1	2019-01-22	2017-07-30	9.5	73.4	541	1.48117727583847	17.7741273100616
377	K1A000005008	1	2018-07-04	2017-07-30	8.1	81	339	0.928131416837782	11.1375770020534
378	K1A000005008	1	2019-03-21	2017-07-29	10.2	75.5	600	1.64271047227926	19.7125256673511
379	K1A000010003	2	2018-08-21	2015-04-07	12.1	92.3	1232	3.37303216974675	40.476386036961
380	K1A000010003	2	2018-10-23	2015-04-07	12.5	94	1295	3.54551676933607	42.5462012320329
382	K1A000010003	2	2018-05-08	2015-04-07	11.7	91	1127	3.08555783709788	37.0266940451745
384	K1A000010003	2	2018-07-04	2015-04-07	13.6	99.8	1184	3.24161533196441	38.8993839835729
386	K1A000016005	1	2019-03-21	2017-06-06	12.1	83	653	1.78781656399726	21.4537987679671
387	K1A000016005	1	2019-01-22	2017-06-07	11.2	81.5	594	1.62628336755647	19.5154004106776
388	K1A000016005	1	2018-11-06	2017-06-07	10	80.2	517	1.4154688569473	16.9856262833676
389	K1A000016005	1	2018-07-04	2017-06-07	8.9	78	392	1.07323750855578	12.8788501026694
390	K1A000016005	1	2018-10-24	2017-06-07	9.5	79	504	1.37987679671458	16.5585215605749
392	K1A000018006	2	2018-08-28	2014-06-16	13.5	99	1534	4.19986310746064	50.3983572895277
393	K1A000018006	2	2018-10-04	2014-06-16	13.7	101	1571	4.30116358658453	51.6139630390144
394	K1A000018006	2	2018-05-09	2014-06-16	14	98	1423	3.89596167008898	46.7515400410678
396	K1A000018006	2	2018-04-04	2014-06-16	14	85	1388	3.80013689253936	45.6016427104723
397	K1A000030009	1	2018-10-11	2016-09-04	9.1	82.5	767	2.09993155373032	25.1991786447639
398	K1A000030009	1	2018-11-06	2016-09-04	9.8	83.5	793	2.17111567419576	26.0533880903491
399	K1A000030009	1	2019-03-27	2016-09-02	10.5	85.3	936	2.56262833675565	30.7515400410678
400	K1A000030009	1	2019-01-16	2016-09-04	10	83.5	864	2.36550308008214	28.3860369609856
401	K1A000030009	1	2018-07-04	2016-09-04	8.7	80	668	1.82888432580424	21.9466119096509
402	K1A000030010	2	2018-10-11	2016-09-04	8.6	78	767	2.09993155373032	25.1991786447639
403	K1A000030010	2	2019-01-16	2016-09-04	9.6	82	864	2.36550308008214	28.3860369609856
404	K1A000030010	2	2019-03-27	2016-09-01	9.5	81.2	937	2.56536618754278	30.7843942505134
405	K1A000030010	2	2018-07-04	2016-09-04	8.2	77	668	1.82888432580424	21.9466119096509
406	K1A000030010	2	2018-11-06	2016-09-04	8.5	79	793	2.17111567419576	26.0533880903491
407	K1A000031004	2	2018-11-06	2015-08-20	10.4	84	1174	3.21423682409309	38.570841889117
408	K1A000031004	2	2018-05-09	2015-08-20	10	82	993	2.71868583162218	32.6242299794661
409	K1A000031004	2	2019-01-16	2015-08-20	11.5	84.5	1245	3.40862422997947	40.9034907597536
411	K1A000031004	2	2018-07-25	2015-08-20	10.5	83	1070	2.92950034223135	35.1540041067762
412	K1A000031004	2	2018-07-11	2015-08-20	11.2	91.5	1056	2.8911704312115	34.694045174538
413	K1A000032003	2	2018-08-28	2015-01-05	10	83	1331	3.64407939767283	43.7289527720739
415	K1A000032003	2	2018-03-13	2015-01-05	12.6	92	1163	3.18412046543463	38.2094455852156
416	K1A000032003	2	2018-10-04	2015-01-05	10.3	85	1368	3.74537987679671	44.9445585215606
417	K1A000032003	2	2018-05-09	2015-01-05	9	84	1220	3.34017796030116	40.082135523614
419	K1A000041007	1	2018-03-13	2015-12-16	12	83	818	2.23956194387406	26.8747433264887
422	K1A000041007	1	2018-10-04	2015-12-16	13.4	93	1023	2.80082135523614	33.6098562628337
423	K1A000041007	1	2018-05-09	2015-12-16	13.2	99	875	2.39561943874059	28.7474332648871
424	K1A000041007	1	2018-08-28	2015-12-16	13	90	986	2.69952087611225	32.394250513347
425	K2A000013005	2	2018-04-25	2014-01-23	12.5	92.8	1553	4.25188227241615	51.0225872689938
428	K2A000013005	2	2018-05-17	2014-01-23	14.1	93	1575	4.31211498973306	51.7453798767967
429	K2A000013005	2	2018-07-10	2014-01-23	14.2	93	1629	4.45995893223819	53.5195071868583
433	K2A000015005	2	2018-09-26	2016-01-27	13.9	94	973	2.66392881587953	31.9671457905544
434	K2A000042004	1	2019-01-10	2014-09-26	13.2	99	1567	4.290212183436	51.482546201232
435	K2A000042004	1	2019-02-22	2014-09-26	13.4	98.5	1610	4.40793976728268	52.8952772073922
436	K2A000063004	2	2019-02-21	2015-01-12	12	96	1501	4.10951403148528	49.3141683778234
437	K2A000063004	2	2018-11-02	2015-01-12	13	92.3	1390	3.80561259411362	45.6673511293635
438	K2A000063004	2	2018-08-02	2015-01-12	13.3	93.2	1298	3.55373032169747	42.6447638603696
440	K3A000015004	1	2019-03-27	2015-02-21	13.1	90	1495	4.09308692676249	49.1170431211499
441	K3A000015004	1	2018-12-19	2015-02-21	12.9	88	1397	3.82477754962355	45.8973305954825
442	K3A000015004	1	2019-01-17	2015-02-21	12.9	88.1	1426	3.90417522245038	46.8501026694045
443	K3A000018004	1	2018-09-26	2016-10-13	14	88	713	1.95208761122519	23.4250513347023
444	K3A000018004	1	2018-04-25	2016-10-13	12.2	88	559	1.53045859000684	18.3655030800821
445	K3A000018004	1	2019-02-22	2016-10-13	14.5	94.6	862	2.36002737850787	28.3203285420945
446	K3A000018004	1	2019-01-10	2016-10-13	13.8	95	819	2.24229979466119	26.9075975359343
447	K4I000002007	2	2019-01-10	2017-09-01	8	73	496	1.35797399041752	16.2956878850103
448	K4I000014002	2	2018-09-12	2014-06-30	14.3	94.2	1535	4.20260095824778	50.4312114989733
449	K4I000014002	2	2018-07-17	2014-06-30	14.8	91.5	1478	4.04654346338125	48.558521560575
450	K4I000014003	2	2018-09-12	2014-06-30	15	97.1	1535	4.20260095824778	50.4312114989733
451	K4I000014003	2	2018-07-17	2014-06-30	16.9	91.1	1478	4.04654346338125	48.558521560575
452	K4I000018007	2	2018-05-03	2015-02-11	12.8	87.1	1177	3.22245037645448	38.6694045174538
454	K4I000018007	2	2018-07-17	2015-02-11	14.5	90.1	1252	3.42778918548939	41.1334702258727
456	K4I000018007	2	2018-03-15	2015-02-11	11.8	90.2	1128	3.08829568788501	37.0595482546201
457	K4I000018007	2	2018-09-04	2015-02-11	14.2	90.5	1301	3.56194387405886	42.7433264887064
459	K4I000021004	2	2018-07-17	2015-02-15	14	91	1248	3.41683778234086	41.0020533880903
461	K4I000021004	2	2018-08-21	2015-02-15	13	93	1283	3.51266255989049	42.1519507186858
462	K4I000021004	2	2018-05-03	2015-02-15	13.1	91.2	1173	3.21149897330595	38.5379876796715
463	K4I000023004	1	2018-09-04	2015-10-19	13.1	91.5	1051	2.87748117727584	34.5297741273101
464	K4I000023004	1	2018-08-21	2015-10-19	12.5	92.2	1037	2.83915126625599	34.0698151950719
467	K4I000029003	1	2018-05-03	2014-05-19	13.6	90	1445	3.95619438740589	47.4743326488706
468	K4I000029003	1	2018-07-17	2014-05-19	16.5	91.3	1520	4.16153319644079	49.9383983572895
469	K4I000029003	1	2018-09-04	2014-05-19	12.8	94.3	1569	4.29568788501027	51.5482546201232
470	K4I000029003	1	2018-03-14	2014-05-19	12.1	84.2	1395	3.81930184804928	45.8316221765914
471	K4I000029004	1	2018-09-04	2016-09-21	10.9	81.3	713	1.95208761122519	23.4250513347023
474	K4I000029004	1	2018-07-17	2016-09-22	13.8	76.1	663	1.81519507186858	21.782340862423
475	K4I000029004	1	2018-03-14	2016-09-22	10.2	78.1	538	1.47296372347707	17.6755646817248
476	K4I000029004	1	2018-05-03	2016-09-22	12.4	78.9	588	1.60985626283368	19.3182751540041
477	K4I000032006	1	2018-07-12	2017-07-10	10.1	70.3	367	1.00479123887748	12.0574948665298
478	K4I000032006	1	2018-09-04	2017-07-09	9.9	72.2	422	1.15537303216975	13.864476386037
479	K4I000050004	2	2018-08-30	2015-04-03	15	93.1	1245	3.40862422997947	40.9034907597536
480	K4I000050005	1	2018-07-11	2017-07-12	5.9	66.5	364	0.996577686516085	11.958932238193
481	K4I000056006	2	2018-05-03	2016-06-21	11.2	80.5	681	1.86447638603696	22.3737166324435
484	K4I000057007	1	2018-09-12	2014-08-08	14.3	99.8	1496	4.09582477754962	49.1498973305955
486	K4I000057007	1	2018-05-02	2014-08-08	15.2	96.5	1363	3.73169062286105	44.7802874743327
488	K4I000086004	2	2018-07-11	2015-05-26	10.4	91.2	1142	3.12662559890486	37.5195071868583
489	K4I000086004	2	2019-01-10	2015-05-26	13	92	1325	3.62765229295003	43.5318275154004
491	K4I000098006	1	2018-08-30	2016-07-27	15.1	89.8	764	2.09171800136893	25.1006160164271
493	K4I000098006	1	2018-07-11	2016-07-28	10.2	89.5	713	1.95208761122519	23.4250513347023
494	K4I000098006	1	2018-05-02	2016-07-28	11	98	643	1.76043805612594	21.1252566735113
495	K4I000098006	1	2018-04-04	2016-07-28	12	101	615	1.68377823408624	20.2053388090349
497	K4I000102006	2	2019-01-10	2017-03-19	13	81	662	1.81245722108145	21.7494866529774
499	K4I000102006	2	2018-05-02	2017-01-19	10.2	92.4	468	1.28131416837782	15.3757700205339
500	K4I000102006	2	2018-08-30	2017-03-19	10.1	77	529	1.44832306639288	17.3798767967146
503	K4I000106005	2	2018-07-17	2014-09-01	17	92.7	1415	3.87405886379192	46.4887063655031
505	K4I000106006	1	2018-07-17	2017-02-08	14.9	73.8	524	1.43463381245722	17.2156057494867
506	KA2000002003	2	2018-05-09	2015-10-13	14	83	939	2.57084188911704	30.8501026694045
507	KA2000002003	2	2018-10-04	2015-10-13	14.5	85.2	1087	2.97604380561259	35.7125256673511
509	KA2000002003	2	2018-09-04	2015-10-13	14.4	84.5	1057	2.89390828199863	34.7268993839836
510	KA2000002003	2	2018-03-13	2015-10-13	10.7	91	882	2.41478439425051	28.9774127310062
513	KA2000011006	2	2018-10-23	2017-03-29	10	87.5	573	1.56878850102669	18.8254620123203
514	KA2000011006	2	2018-05-10	2017-03-29	8	74	407	1.11430527036277	13.3716632443532
515	KA2000011006	2	2018-08-21	2017-03-29	9.6	86	510	1.39630390143737	16.7556468172485
516	KA2000011006	2	2018-07-10	2017-03-29	9.4	85	468	1.28131416837782	15.3757700205339
519	KA2000026007	1	2019-01-16	2017-03-08	11.3	83.8	679	1.8590006844627	22.3080082135524
520	KA2000026007	1	2018-11-07	2017-03-08	10.5	83.5	609	1.66735112936345	20.0082135523614
521	KA2000026007	1	2018-10-17	2017-03-08	10	81	588	1.60985626283368	19.3182751540041
522	KA2000026007	1	2018-07-10	2017-03-08	9.7	87	489	1.3388090349076	16.0657084188912
523	KA2000026007	1	2018-05-10	2017-03-08	9	75	428	1.17180013689254	14.0616016427105
527	KA3000001013	1	2018-07-05	2015-07-25	12.8	101	1076	2.94592744695414	35.3511293634497
528	KA3000001013	1	2018-05-03	2015-07-25	14.1	102	1013	2.77344284736482	33.2813141683778
530	KA3000011003	1	2018-05-31	2016-05-10	12.1	95	751	2.05612594113621	24.6735112936345
531	KA3000011003	1	2018-09-04	2016-05-10	12.3	96	847	2.31895961670089	27.8275154004107
533	KA3000011003	1	2018-10-10	2016-05-10	12.5	98	883	2.41752224503765	29.0102669404517
534	KA3000011003	1	2018-03-29	2016-05-10	10.7	86	688	1.88364134154689	22.6036960985626
537	KA3000012005	2	2018-10-10	2016-11-25	11.8	93	684	1.87268993839836	22.4722792607803
538	KA3000012005	2	2018-05-31	2016-11-25	11.2	89	552	1.51129363449692	18.135523613963
539	KA3000012005	2	2018-08-30	2016-11-25	11	82	643	1.76043805612594	21.1252566735113
542	KA3000012005	2	2018-03-14	2016-11-25	11.6	75	474	1.29774127310062	15.5728952772074
543	KA3000014004	2	2018-10-10	2015-01-03	11.5	109	1376	3.76728268309377	45.2073921971253
547	KA3000014004	2	2018-08-30	2015-01-03	14	96.5	1335	3.65503080082136	43.8603696098563
548	KA3000014004	2	2018-03-14	2015-01-03	14.5	93	1166	3.19233401779603	38.3080082135524
549	KA3000014004	2	2018-05-31	2015-01-03	11.2	108	1244	3.40588637919233	40.870636550308
550	KA3000017002	1	2018-10-24	2015-12-23	13.5	91	1036	2.83641341546886	34.0369609856263
552	KA3000017002	1	2018-05-03	2015-12-23	13	99	862	2.36002737850787	28.3203285420945
554	KA3000017002	1	2018-07-05	2015-12-23	13.2	97.5	925	2.53251197809719	30.3901437371663
555	KAI000007004	2	2019-01-03	2014-12-10	13.9	95.4	1485	4.06570841889117	48.788501026694
556	KAI000007004	2	2018-11-20	2014-12-10	12	96.2	1441	3.94524298425736	47.3429158110883
557	KAI000007004	2	2018-08-07	2014-12-10	13.6	95.1	1336	3.65776865160849	43.8932238193019
558	KAI000007004	2	2019-03-12	2014-12-10	15.2	95.4	1553	4.25188227241615	51.0225872689938
559	KAI000007004	2	2018-04-24	2014-12-10	14.9	94	1231	3.37029431895962	40.4435318275154
560	KAI000092005	2	2018-11-20	2014-12-13	11	94	1438	3.93702943189596	47.2443531827515
561	KAI000092005	2	2019-02-21	2014-12-13	12.3	95.4	1531	4.19164955509925	50.299794661191
562	KAI000092005	2	2018-08-07	2014-12-13	13	89.3	1333	3.64955509924709	43.7946611909651
563	KAI000166005	1	2019-03-12	2015-07-30	13.7	93.3	1321	3.61670088980151	43.4004106776181
564	KAI000166005	1	2018-04-24	2015-07-30	10.4	92	999	2.73511293634497	32.8213552361396
565	KAI000166005	1	2019-01-03	2015-07-30	13.1	92	1253	3.43052703627652	41.1663244353183
566	KAI000166005	1	2018-08-07	2015-07-30	12	91.1	1104	3.02258726899384	36.2710472279261
567	KAI000178006	1	2018-11-20	2014-11-02	16	92.9	1479	4.04928131416838	48.5913757700205
568	KAI000178006	1	2018-08-07	2014-11-02	10.3	91.2	1374	3.76180698151951	45.1416837782341
569	KAI000178006	1	2019-02-21	2014-11-02	16.9	94.1	1572	4.30390143737166	51.64681724846
570	KAI000205005	1	2018-07-26	2015-09-18	18.8	94.6	1042	2.85284052019165	34.2340862422998
571	KAI000205005	1	2018-09-13	2015-09-18	14.2	95.4	1091	2.98699520876112	35.8439425051335
573	KAL000012007	1	2018-11-05	2017-05-02	12.2	79.1	552	1.51129363449692	18.135523613963
574	KAL000012007	1	2019-01-16	2017-05-03	11.9	80	623	1.7056810403833	20.4681724845996
575	KAL000012007	1	2018-05-09	2017-05-03	10.2	71	371	1.01574264202601	12.1889117043121
576	KAL000012007	1	2018-08-23	2017-05-03	11.3	77	477	1.30595482546201	15.6714579055441
578	KAL000049006	1	2018-11-17	2017-02-25	9.8	73	630	1.72484599589322	20.6981519507187
579	KAL000049006	1	2018-07-11	2017-02-25	9.3	79	501	1.37166324435318	16.4599589322382
580	KAL000049006	1	2019-01-16	2017-02-25	10	80	690	1.88911704312115	22.6694045174538
581	KAL000067005	2	2018-08-14	2016-03-25	11	82	872	2.38740588637919	28.6488706365503
582	KAL000067005	2	2018-05-03	2016-03-25	10.3	82.9	769	2.10540725530459	25.264887063655
584	KAL000067005	2	2018-11-02	2016-03-25	12	93	952	2.60643394934976	31.2772073921971
585	KAL000067005	2	2018-06-20	2016-03-25	11	85	817	2.23682409308693	26.8418891170431
588	KAN000093006	2	2018-11-05	2015-08-22	14.1	90	1171	3.20602327173169	38.4722792607803
589	KAN000093006	2	2019-01-17	2015-08-22	14	93	1244	3.40588637919233	40.870636550308
590	KAN000093006	2	2018-09-20	2015-08-22	13.5	88.5	1125	3.08008213552361	36.9609856262834
591	KAN000093006	2	2018-08-23	2015-08-22	10.3	86	1097	3.00342231348392	36.041067761807
592	KAN000093006	2	2018-05-09	2015-08-22	13.1	85	991	2.71321013004791	32.558521560575
593	KAU000025004	1	2018-09-04	2016-05-13	12	85.5	844	2.31074606433949	27.7289527720739
596	KAU000025004	1	2018-03-14	2016-05-13	9.8	78	670	1.83436002737851	22.0123203285421
597	KAU000025004	1	2018-05-02	2016-05-13	10.9	74	719	1.96851471594798	23.6221765913758
598	KAU000043005	2	2018-05-16	2016-04-10	9.8	77	766	2.09719370294319	25.1663244353183
599	KAU000043005	2	2019-01-22	2016-04-10	12	86	1017	2.78439425051335	33.4127310061602
600	KAU000043005	2	2018-07-22	2016-04-10	10.8	83	833	2.28062970568104	27.3675564681725
601	KAU000043005	2	2018-10-17	2016-04-10	11.3	84.5	920	2.51882272416153	30.2258726899384
603	KAU000043005	2	2018-11-07	2016-04-10	11.9	85	941	2.57631759069131	30.9158110882957
604	LIW000043004	1	2018-08-07	2015-03-07	11.5	89.5	1249	3.41957563312799	41.0349075975359
605	LIW000043004	1	2018-04-26	2015-03-07	13.3	88.4	1146	3.13757700205339	37.6509240246407
606	LIW000043004	1	2019-03-12	2015-03-07	15.3	89.9	1466	4.01368925393566	48.1642710472279
607	LIW000043004	1	2019-01-03	2015-03-07	11.9	89.7	1398	3.82751540041068	45.9301848049281
608	LIW000117006	1	2018-08-07	2015-12-26	14	89	955	2.61464750171116	31.3757700205339
609	LIW000141009	2	2018-03-21	2015-12-16	14	89.3	826	2.26146475017112	27.1375770020534
610	LIW000141009	2	2018-05-17	2015-12-16	10.2	90	883	2.41752224503765	29.0102669404517
612	LIW000141009	2	2018-07-26	2015-12-16	14.5	91.1	953	2.60917180013689	31.3100616016427
613	LIW000170004	2	2019-02-21	2015-09-24	12	93.5	1246	3.4113620807666	40.9363449691992
614	LIW000170004	2	2018-08-07	2015-09-24	10.3	90	1048	2.86926762491444	34.4312114989733
615	LIW000170004	2	2018-11-20	2015-09-24	10.2	92.1	1153	3.15674195756331	37.8809034907598
617	M2I000013007	1	2018-06-20	2015-01-12	13.2	89	1255	3.43600273785079	41.2320328542094
618	M2I000013007	1	2018-09-25	2015-01-12	13.8	94.2	1352	3.7015742642026	44.4188911704312
620	M2I000043005	2	2018-04-05	2015-04-24	12.4	92	1077	2.94866529774127	35.3839835728953
621	M2I000043005	2	2018-07-06	2015-04-24	12	88	1169	3.20054757015743	38.4065708418891
622	M2I000043005	2	2018-05-16	2015-04-24	12.1	84	1118	3.06091718001369	36.7310061601643
625	MA2000002010	2	2018-04-04	2015-07-16	15.2	92	993	2.71868583162218	32.6242299794661
626	MA2000002010	2	2018-10-03	2015-07-16	14.1	90.5	1175	3.21697467488022	38.6036960985626
628	MA2000002010	2	2018-05-31	2015-07-16	11.8	88	1050	2.87474332648871	34.4969199178645
630	MA2000002010	2	2018-08-30	2015-07-16	12	90	1141	3.12388774811773	37.4866529774127
632	MA2000065011	1	2018-10-24	2017-09-07	9.3	73	412	1.12799452429843	13.5359342915811
633	MA2000065011	1	2019-03-20	2017-09-06	10.5	77	560	1.53319644079398	18.3983572895277
634	MA2000065011	1	2018-07-17	2017-09-07	8.7	70	313	0.856947296372348	10.2833675564682
635	MA2000065011	1	2018-11-07	2017-09-07	9.5	74.5	426	1.16632443531828	13.9958932238193
636	MA2000065011	1	2019-02-14	2017-09-04	9.8	75.6	528	1.44558521560575	17.347022587269
637	MAI000021005	2	2018-08-01	2015-05-16	12.7	92.2	1173	3.21149897330595	38.5379876796715
638	MAI000030006	2	2018-08-01	2015-12-30	13.2	89.3	945	2.58726899383984	31.047227926078
639	MAI000043004	1	2018-10-19	2016-03-05	9.4	84.1	958	2.62286105407255	31.4743326488706
640	MAI000047006	1	2018-08-01	2017-07-17	7.7	68.5	380	1.0403832991102	12.4845995893224
641	MAI000047006	1	2018-10-19	2017-07-17	9.4	72.2	459	1.25667351129363	15.0800821355236
642	MAI000051011	1	2018-10-13	2016-09-29	9.9	82.3	744	2.03696098562628	24.4435318275154
646	MAI000053006	2	2018-07-26	2015-11-24	14.5	83.2	975	2.6694045174538	32.0328542094456
648	MAI000053006	2	2018-03-19	2015-11-24	13.3	102	846	2.31622176591376	27.7946611909651
649	MAI000053006	2	2018-10-17	2015-11-24	12.3	88.4	1058	2.89664613278576	34.7597535934292
650	MAI000053006	2	2018-05-08	2015-11-24	11.5	86	896	2.45311430527036	29.4373716632443
651	MAI000061003	2	2018-05-08	2015-02-01	11.4	91.6	1192	3.26351813826146	39.1622176591376
652	MAI000061003	2	2018-03-19	2015-02-01	11.5	98.6	1142	3.12662559890486	37.5195071868583
654	MAI000061003	2	2018-08-01	2015-02-01	11.1	89.8	1277	3.49623545516769	41.9548254620123
656	MAI000085005	2	2018-10-17	2016-08-25	10.1	88.7	783	2.14373716632444	25.7248459958932
657	MAI000085005	2	2018-08-22	2016-08-25	10.2	81.3	727	1.99041752224504	23.8850102669405
658	MAI000122005	1	2018-11-14	2016-07-31	13	86.1	836	2.28884325804244	27.4661190965092
659	MAI000122005	1	2018-08-15	2016-07-30	12.4	88.2	746	2.04243668720055	24.5092402464066
660	MAI000122005	1	2019-03-12	2016-07-31	15.3	85.1	954	2.61190965092402	31.3429158110883
661	MAI000122005	1	2018-04-25	2016-07-31	14.6	83	633	1.73305954825462	20.7967145790554
662	MAI000122005	1	2019-01-04	2016-07-31	12.6	88.7	887	2.42847364818617	29.1416837782341
663	MAI000123003	1	2019-01-04	2016-07-18	10.2	86.9	900	2.46406570841889	29.5687885010267
664	MAI000123003	1	2019-02-21	2016-07-18	10.5	87.2	948	2.59548254620123	31.1457905544148
665	MAI000123003	1	2018-08-15	2016-07-17	9	86.2	759	2.07802874743326	24.9363449691992
666	MAI000123003	1	2018-11-14	2016-07-18	12	86	849	2.32443531827515	27.8932238193018
667	MAI000126006	1	2018-04-25	2015-11-21	12	92	886	2.42573579739904	29.1088295687885
668	MAI000127004	1	2019-02-21	2017-07-09	7.1	81.4	592	1.6208076659822	19.4496919917864
669	MAI000127004	1	2018-11-14	2017-07-09	9.5	80	493	1.34976043805613	16.1971252566735
670	MAI000127004	1	2018-12-28	2017-07-09	10.9	77.6	537	1.47022587268994	17.6427104722793
671	MAI000127004	1	2018-08-15	2017-07-08	9.5	77.2	403	1.10335386721424	13.2402464065708
673	MAI000157009	1	2018-05-10	2016-03-20	10.5	74.5	781	2.13826146475017	25.6591375770021
674	MAI000157009	1	2018-03-23	2016-03-20	11.0365	98.2	733	2.00684462696783	24.082135523614
675	MAI000163005	2	2018-07-03	2017-01-24	9.8	77.8	525	1.43737166324435	17.2484599589322
678	MAI000163005	2	2018-12-06	2017-01-24	11.9	80.1	681	1.86447638603696	22.3737166324435
679	MAI000163005	2	2018-05-10	2017-01-24	8.5	75	471	1.28952772073922	15.4743326488706
680	MAI000163005	2	2018-10-19	2017-01-24	10.5	79.7	633	1.73305954825462	20.7967145790554
681	MAI000177003	2	2018-05-10	2016-11-17	9	73.5	539	1.4757015742642	17.7084188911704
682	MAI000177003	2	2018-07-03	2016-11-17	9.3	73.3	593	1.62354551676934	19.482546201232
685	MAJ000083004	1	2018-11-17	2016-11-25	14.8	85	722	1.97672826830938	23.7207392197125
686	MAJ000083004	1	2019-05-27	2016-11-25	11.9	89	913	2.49965776865161	29.9958932238193
687	MAJ000083004	1	2019-01-16	2016-11-25	11.2	86	782	2.1409993155373	25.6919917864476
688	MAJ000083004	1	2019-03-27	2016-11-25	11.7	87	852	2.33264887063655	27.9917864476386
689	MAJ000094005	1	2018-07-05	2016-12-12	11.5	90	570	1.5605749486653	18.7268993839836
690	MAJ000094005	1	2019-01-16	2016-12-12	11.5	91	765	2.09445585215606	25.1334702258727
691	MAJ000094005	1	2018-11-17	2016-12-12	13.1	90	705	1.93018480492813	23.1622176591376
692	MAJ000094005	1	2019-03-27	2016-12-12	12.1	92	835	2.2861054072553	27.4332648870637
694	MAJ000115004	2	2018-06-20	2017-04-17	11	68	429	1.17453798767967	14.0944558521561
695	MAJ000115004	2	2018-11-05	2017-04-17	10.2	73	567	1.5523613963039	18.6283367556468
696	MAJ000115004	2	2018-08-14	2017-04-18	9.8	65	483	1.3223819301848	15.8685831622177
697	MAJ000115004	2	2018-05-16	2017-04-18	9.2	70	393	1.07597535934292	12.911704312115
699	MAJ000154003	1	2019-01-16	2015-05-15	12.6	87	1342	3.67419575633128	44.0903490759754
700	MAJ000154003	1	2018-07-10	2015-05-15	9.2	81	1152	3.15400410677618	37.8480492813142
701	MAJ000154003	1	2018-11-17	2015-05-15	14.2	87	1282	3.50992470910335	42.1190965092403
703	MBI000048004	2	2018-04-26	2015-03-09	9.2	88	1144	3.13210130047912	37.5852156057495
704	MBI000048004	2	2019-01-17	2015-03-09	12	92	1410	3.86036960985626	46.3244353182751
706	MBI000048004	2	2018-05-30	2015-03-09	11.2	100	1178	3.22518822724162	38.7022587268994
707	MBI000048004	2	2018-08-28	2015-03-09	10	90	1268	3.4715947980835	41.659137577002
708	MBI000048004	2	2018-11-20	2015-03-09	12.2	93	1352	3.7015742642026	44.4188911704312
709	MBI000063004	2	2019-02-14	2014-11-02	14.9	102	1565	4.28473648186174	51.4168377823409
710	MBI000063004	2	2018-10-23	2014-11-02	14.9	99	1451	3.97262149212868	47.6714579055441
711	MBI000063004	2	2018-08-21	2014-11-02	15.6	97.5	1388	3.80013689253936	45.6016427104723
712	MBI000063004	2	2019-04-03	1996-02-05	15.9	103.5	8458	23.1567419575633	277.88090349076
713	MBI000063004	2	2018-12-12	2014-11-02	14.4	101	1501	4.10951403148528	49.3141683778234
714	MBI000079005	1	2018-07-10	2017-01-15	9.5	82.5	541	1.48117727583847	17.7741273100616
716	MBI000079005	1	2018-10-17	2017-01-15	10.2	83	640	1.75222450376454	21.0266940451745
718	MBI000079005	1	2018-11-08	2017-01-15	11	84.5	662	1.81245722108145	21.7494866529774
719	MBI000079005	1	2018-05-09	2017-01-15	9.2	81	479	1.31143052703628	15.7371663244353
720	MBI000083006	1	2018-11-20	2016-09-21	10.7	85.5	790	2.16290212183436	25.9548254620123
721	MBI000083006	1	2018-07-10	2016-09-21	9.5	79	657	1.79876796714579	21.5852156057495
723	MBI000083006	1	2018-10-17	2016-09-21	10	80.5	756	2.06981519507187	24.8377823408624
724	MBI000083006	1	2018-05-09	2016-09-21	8.3	78	595	1.6290212183436	19.5482546201232
726	MCH000026004	1	2018-08-01	2016-12-24	10.8	80	585	1.60164271047228	19.2197125256674
729	MCH000026004	1	2018-11-02	2016-12-24	12	88	678	1.85626283367556	22.2751540041068
730	MCH000026004	1	2018-06-20	2016-12-24	14.6	80	543	1.48665297741273	17.8398357289528
731	MCH000026004	1	2018-05-03	2016-12-24	10.4	80.1	495	1.35523613963039	16.2628336755647
732	MCH000181005	1	2018-07-11	2014-04-26	15	111	1537	4.20807665982204	50.4969199178645
735	MCH000181005	1	2018-04-05	2014-04-26	13.9	92	1440	3.94250513347023	47.3100616016427
736	MDZ000077007	2	2018-10-03	2017-01-08	10.5	81	633	1.73305954825462	20.7967145790554
738	MDZ000077007	2	2018-07-10	2017-01-08	17	79.2	548	1.50034223134839	18.0041067761807
740	MDZ000077007	2	2018-05-31	2017-01-08	10.3	81	508	1.39082819986311	16.6899383983573
741	MIK000013006	1	2018-06-06	2016-05-14	13.1	102	753	2.06160164271047	24.7392197125257
743	MIK000013006	1	2018-04-25	2016-05-14	10.8	79	711	1.94661190965092	23.3593429158111
745	MIK000019004	1	2018-07-11	2016-06-01	12	90	770	2.10814510609172	25.2977412731006
749	MIS000031007	2	2018-08-21	2014-11-30	14.9	94	1360	3.72347707049966	44.6817248459959
750	MIS000031007	2	2019-02-21	2014-11-30	15.1	119	1544	4.22724161533196	50.7268993839836
759	MIS000050006	1	2018-12-19	2017-07-24	10.8	79.1	513	1.40451745379877	16.8542094455852
760	MIS000050006	1	2019-01-17	2017-07-24	10.8	79.1	542	1.4839151266256	17.8069815195072
761	MIS000050006	1	2018-07-19	2017-07-24	9.5	72	360	0.985626283367556	11.8275154004107
762	MIS000050006	1	2018-10-09	2017-07-23	11.1	77	443	1.21286789869952	14.5544147843943
763	MKA000014007	1	2018-05-09	2014-08-17	15.6	96.5	1361	3.72621492128679	44.7145790554415
764	MKA000014007	1	2019-01-16	2014-08-17	15.3	101	1613	4.41615331964408	52.993839835729
765	MKA000014007	1	2018-11-05	2014-08-17	13.4	102	1541	4.21902806297057	50.6283367556468
767	MKA000014007	1	2018-10-01	2014-08-17	15.4	101	1506	4.12320328542094	49.4784394250513
768	MKA000014007	1	2018-08-30	2014-08-17	15.8	99	1474	4.03559206023272	48.4271047227926
769	MKA000018004	2	2019-04-18	2016-03-19	11.4	89	1125	3.08008213552361	36.9609856262834
770	MKA000018004	2	2018-08-01	2016-03-19	10.7	78	865	2.36824093086927	28.4188911704312
771	MKA000018004	2	2018-11-05	2016-03-19	10.3	82	961	2.63107460643395	31.5728952772074
772	MKA000018004	2	2019-02-21	2016-03-19	12.2	86	1069	2.92676249144422	35.1211498973306
773	MKA000036005	2	2018-10-01	2016-04-07	11.7	88	907	2.48323066392882	29.7987679671458
774	MKA000036005	2	2018-07-06	2016-04-07	10.5	81	820	2.24503764544832	26.9404517453799
777	MKA000061005	1	2019-05-27	2018-01-31	8.4	75	481	1.31690622861054	15.8028747433265
778	MKA000061005	1	2019-03-27	2018-01-31	8.2	75	420	1.14989733059548	13.7987679671458
779	MKA000061005	1	2019-01-17	2018-01-31	7.1	69	351	0.960985626283368	11.5318275154004
780	MKA000061005	1	2018-11-20	2018-01-31	7.3	70	293	0.802190280629706	9.62628336755647
781	MKI000020005	1	2018-08-14	2015-03-08	17.5	98	1255	3.43600273785079	41.2320328542094
782	MKI000020005	1	2018-11-02	2015-03-08	14.7	103	1335	3.65503080082136	43.8603696098563
784	MKI000020005	1	2018-05-03	2015-03-08	16.8	97.8	1152	3.15400410677618	37.8480492813142
785	MKI000020005	1	2018-06-20	2015-03-08	17.3	98.5	1200	3.28542094455852	39.4250513347023
786	MKW000047004	1	2018-08-28	2016-02-01	11	89	939	2.57084188911704	30.8501026694045
787	MKW000047004	1	2018-03-15	2016-02-01	11.8	86	773	2.11635865845311	25.3963039014374
789	MKW000047004	1	2018-10-10	2016-02-01	11.5	100.5	982	2.68856947296372	32.2628336755647
790	MKW000047004	1	2018-05-30	2016-02-01	11.2	98.5	849	2.32443531827515	27.8932238193018
792	MKW000068004	2	2018-03-15	2013-10-26	17.4	107.5	1601	4.38329911019849	52.5995893223819
793	MKW000068004	2	2018-10-10	2013-10-26	18	113	1810	4.9555099247091	59.4661190965092
794	MKW000068004	2	2018-05-10	2013-10-26	16.2	110	1657	4.53661875427789	54.4394250513347
797	MKW000068004	2	2018-08-28	2013-10-26	17	112	1767	4.83778234086242	58.0533880903491
799	MKW000068005	2	2018-03-15	2017-02-04	8.5	71	404	1.10609171800137	13.2731006160164
801	MKW000068005	2	2018-05-10	2017-02-04	8.9	76	460	1.25941136208077	15.1129363449692
802	MKW000068005	2	2018-10-10	2017-02-04	12	111.5	613	1.67830253251198	20.1396303901437
803	MKW000068005	2	2018-08-28	2017-02-04	10	79	570	1.5605749486653	18.7268993839836
804	MKW000076004	1	2018-06-05	2016-04-25	11.1	98	771	2.11088295687885	25.3305954825462
806	MKW000076004	1	2018-04-25	2016-04-25	11.5	80	730	1.99863107460643	23.9835728952772
807	MKW000076004	1	2018-11-08	2016-04-25	13.8	85	927	2.53798767967146	30.4558521560575
808	MKW000076004	1	2019-01-17	2016-04-25	13.9	86.2	997	2.7296372347707	32.7556468172485
809	MKW000076004	1	2018-08-28	2016-04-25	13	83	855	2.34086242299795	28.0903490759754
810	MKW000076005	2	2018-08-28	2016-04-25	13	83	855	2.34086242299795	28.0903490759754
811	MKW000076005	2	2019-01-17	2016-04-25	13.8	85	997	2.7296372347707	32.7556468172485
812	MKW000076005	2	2018-04-25	2016-04-25	12.9	83	730	1.99863107460643	23.9835728952772
813	MKW000076005	2	2018-06-05	2016-04-25	10.7	96	771	2.11088295687885	25.3305954825462
814	MKW000076005	2	2018-11-08	2016-04-25	13.7	84	927	2.53798767967146	30.4558521560575
816	MKW000079005	2	2018-08-15	2017-09-08	8.8	69	341	0.933607118412047	11.2032854209446
817	MKW000079005	2	2018-10-23	2017-09-08	9.6	70.5	410	1.12251882272416	13.4702258726899
818	MKW000079005	2	2019-04-04	2017-09-07	12	77.5	574	1.57152635181383	18.8583162217659
819	MKW000079005	2	2019-02-19	2017-09-07	11.3	75	530	1.45106091718001	17.4127310061602
820	MKW000079005	2	2018-12-12	2017-09-08	10	72.3	460	1.25941136208077	15.1129363449692
821	MKW000080006	2	2019-02-19	2015-09-02	14.7	93	1266	3.46611909650924	41.5934291581109
822	MKW000080006	2	2019-04-04	2015-09-02	15.3	94.8	1310	3.58658453114305	43.0390143737166
823	MKW000080006	2	2018-08-21	2015-09-02	13.7	87.5	1084	2.9678302532512	35.6139630390144
824	MKW000080006	2	2018-12-12	2015-09-02	14.3	90	1197	3.27720739219713	39.3264887063655
825	MKW000080006	2	2018-10-23	2015-09-02	14	89	1147	3.14031485284052	37.6837782340862
828	MKW000081005	2	2018-08-28	2015-12-29	12.5	87	973	2.66392881587953	31.9671457905544
830	MKW000081005	2	2018-03-15	2015-12-29	10.8	75.7	807	2.20944558521561	26.5133470225873
831	MKW000081005	2	2018-05-10	2015-12-29	12	84	863	2.362765229295	28.35318275154
834	MKW000082003	2	2018-07-11	2015-12-22	12.9	98.5	932	2.55167693360712	30.6201232032854
835	MKW000082003	2	2018-05-10	2015-12-22	12.9	93	870	2.38193018480493	28.5831622176591
836	MKW000082003	2	2018-08-15	2015-12-22	13.2	86	967	2.64750171115674	31.7700205338809
837	MKW000082003	2	2018-11-20	2015-12-22	13.2	101	1064	2.91307323750856	34.9568788501027
840	MP2000005006	2	2018-05-09	2017-03-03	10	83	432	1.18275154004107	14.1930184804928
841	MP2000005006	2	2018-08-15	2017-03-03	9.9	80	530	1.45106091718001	17.4127310061602
842	MP2000005006	2	2018-10-11	2017-03-03	10.9	78	587	1.60711841204654	19.2854209445585
843	MP2000005006	2	2018-07-04	2017-03-03	9.5	83.5	488	1.33607118412047	16.0328542094456
845	MP2000007003	1	2018-07-22	2014-09-22	13.5	104	1399	3.83025325119781	45.9630390143737
846	MP2000007003	1	2018-10-11	2014-09-22	12.6	98.5	1480	4.05201916495551	48.6242299794661
848	MP2000007003	1	2018-05-09	2014-09-22	13	101	1325	3.62765229295003	43.5318275154004
849	MP2000007003	1	2018-11-14	2014-09-22	13.4	99	1514	4.145106091718	49.741273100616
850	MP2000008005	1	2018-10-24	2015-10-26	12.9	88.5	1094	2.99520876112252	35.9425051334702
853	MP2000008005	1	2018-03-14	2015-10-26	11.2	95	870	2.38193018480493	28.5831622176591
854	MP2000008005	1	2018-05-09	2015-10-26	12	91	926	2.53524982888433	30.4229979466119
855	MP2000008005	1	2018-09-05	2015-10-26	11	90	1045	2.86105407255305	34.3326488706366
857	MP2000017008	1	2018-08-15	2016-01-14	12.4	88	944	2.5845311430527	31.0143737166324
859	MP2000017008	1	2018-11-14	2016-01-14	12.3	91.5	1035	2.83367556468172	34.0041067761807
860	MP2000017008	1	2018-05-09	2016-01-14	11	79	846	2.31622176591376	27.7946611909651
861	MP2000017008	1	2018-07-04	2016-01-14	12	96	902	2.46954140999316	29.6344969199179
862	MP2000044007	2	2018-07-04	2015-12-01	11.7	82	946	2.59000684462697	31.0800821355236
863	MP2000044007	2	2019-03-27	2015-12-01	13.8	85.8	1212	3.31827515400411	39.8193018480493
864	MP2000044007	2	2019-01-16	2015-12-01	13.1	87.5	1142	3.12662559890486	37.5195071868583
865	MP2000044007	2	2018-10-17	2015-12-01	12.2	83.5	1051	2.87748117727584	34.5297741273101
866	MP2000044007	2	2018-11-06	2015-12-01	13.1	84.8	1071	2.93223819301848	35.1868583162218
869	MTA000008004	1	2018-07-11	2015-12-26	11	80	928	2.54072553045859	30.4887063655031
870	MTA000008004	1	2018-10-04	2015-12-26	12.1	85	1013	2.77344284736482	33.2813141683778
871	MTA000036008	1	2018-07-19	2014-09-14	13.7	95	1404	3.84394250513347	46.1273100616016
875	MTA000036008	1	2019-01-11	2014-09-14	16.8	95.5	1580	4.32580424366872	51.9096509240246
876	MTA000036008	1	2018-05-22	2014-09-14	14.8	92	1346	3.68514715947981	44.2217659137577
883	MTE000005005	2	2018-05-16	2014-01-30	13	89	1567	4.290212183436	51.482546201232
886	MTE000037005	1	2018-10-03	2016-09-20	8.9	83	743	2.03422313483915	24.4106776180698
887	MTE000037005	1	2018-05-31	2016-09-20	9	86	618	1.69199178644764	20.3039014373717
888	MTE000037005	1	2018-08-30	2016-09-20	8.5	80	709	1.94113620807666	23.2936344969199
891	MTE000037005	1	2018-04-04	2016-09-20	14.5	90	561	1.53593429158111	18.4312114989733
892	MTE000048006	2	2018-07-22	2016-11-16	11	78	613	1.67830253251198	20.1396303901437
893	MTE000048006	2	2018-11-13	2016-11-16	11	82.5	727	1.99041752224504	23.8850102669405
894	MTE000048006	2	2018-05-16	2016-11-16	11.2	78	546	1.49486652977413	17.9383983572895
897	MTE000048006	2	2018-10-03	2016-11-16	11.4	80	686	1.87816563997262	22.5379876796715
898	MTE000049008	1	2018-10-03	2016-09-26	9.9	79	737	2.01779603011636	24.2135523613963
899	MTE000049008	1	2018-05-31	2016-09-26	9.5	88	612	1.67556468172485	20.1067761806982
900	MTE000049008	1	2018-04-26	2016-09-26	10	86	577	1.57973990417522	18.9568788501027
901	MTE000049008	1	2019-02-26	2016-09-24	11	81	885	2.42299794661191	29.0759753593429
902	MTE000049008	1	2018-08-15	2016-09-26	9.7	80.1	688	1.88364134154689	22.6036960985626
903	MTE000050005	2	2018-07-18	2015-08-18	11.6	98	1065	2.91581108829569	34.9897330595483
905	MTE000050005	2	2018-05-03	2015-08-18	13.5	94	989	2.70773442847365	32.4928131416838
906	MTE000050005	2	2018-10-03	2015-08-18	11.8	99.5	1142	3.12662559890486	37.5195071868583
908	MTE000050005	2	2018-11-07	2015-08-18	12.2	101	1177	3.22245037645448	38.6694045174538
909	MTE000051005	2	2018-05-31	2017-05-31	7.6	76	365	0.999315537303217	11.9917864476386
910	MTE000051005	2	2018-05-16	2017-05-31	8	65	350	0.958247775496235	11.4989733059548
911	MTE000051005	2	2018-10-03	2017-05-31	8	67	490	1.34154688569473	16.0985626283368
912	MTE000051005	2	2018-08-15	2017-05-31	8.1	71	441	1.20739219712526	14.4887063655031
914	MTE000052008	2	2018-04-04	2016-09-05	15	78	576	1.57700205338809	18.9240246406571
915	MTE000052008	2	2018-10-03	2016-09-05	12.1	82.5	758	2.07529089664613	24.9034907597536
917	MTE000052008	2	2018-08-30	2016-09-05	10	80.5	724	1.98220396988364	23.7864476386037
918	MTE000052008	2	2018-05-31	2016-09-05	11	86	633	1.73305954825462	20.7967145790554
920	MTE000058009	2	2018-04-26	2016-01-11	12.5	93	836	2.28884325804244	27.4661190965092
921	MTE000058009	2	2019-02-26	2016-01-11	12.5	93	1142	3.12662559890486	37.5195071868583
922	MTE000058009	2	2018-10-03	2016-01-11	12.3	88.5	996	2.72689938398357	32.7227926078029
923	MTE000058009	2	2018-08-15	2016-01-11	12.1	88	947	2.5927446954141	31.1129363449692
924	MTE000058009	2	2018-05-31	2016-01-11	11.4	97	871	2.38466803559206	28.6160164271047
925	MTE000059003	1	2018-04-26	2015-10-02	13.1	82	937	2.56536618754278	30.7843942505134
926	MTE000059003	1	2018-08-15	2015-10-02	13.5	98	1048	2.86926762491444	34.4312114989733
927	MTE000059003	1	2018-05-31	2015-10-02	13.7	92	972	2.6611909650924	31.9342915811088
928	MTE000059003	1	2018-10-03	2015-10-02	14	99.5	1097	3.00342231348392	36.041067761807
929	MTE000059003	1	2019-02-14	2015-10-02	14.9	102	1231	3.37029431895962	40.4435318275154
930	MU2000035003	2	2018-11-08	2014-09-27	13.4	102	1503	4.11498973305955	49.3798767967146
933	MU2000035003	2	2018-08-21	2014-09-27	14.9	90.7	1424	3.89869952087611	46.7843942505133
935	MWA000039004	1	2019-01-16	2017-05-01	12.4	80.2	625	1.71115674195756	20.5338809034908
936	MWA000039004	1	2018-06-05	2017-05-01	6.1	71.7	400	1.09514031485284	13.1416837782341
937	MWA000039004	1	2018-04-26	2017-05-01	10.2	71.8	360	0.985626283367556	11.8275154004107
939	MWA000039004	1	2018-12-05	2017-05-01	10.4	80	583	1.59616700889802	19.1540041067762
940	MWA000066007	2	2018-11-14	2015-12-21	10.1	86.1	1059	2.8993839835729	34.7926078028747
941	MWA000066007	2	2018-08-14	2015-12-21	10	85	967	2.64750171115674	31.7700205338809
943	MWA000144006	2	2012-01-06	2016-04-07	14.3	82	-1553	-4.25188227241615	-51.0225872689938
946	MWA000144006	2	2018-05-16	2016-04-07	12.8	81	769	2.10540725530459	25.264887063655
947	MWA000144006	2	2018-07-25	2016-04-07	10.1	81.2	839	2.29705681040383	27.564681724846
948	NGI000011006	1	2018-05-02	2016-04-20	13.8	95.2	742	2.03148528405202	24.3778234086242
949	NGI000011006	1	2019-02-21	2016-04-20	23.3	117	1037	2.83915126625599	34.0698151950719
950	NGI000011006	1	2018-06-28	2016-04-17	12.3	91	802	2.19575633127995	26.3490759753593
951	NGI000011006	1	2018-12-19	2016-04-20	15.5	103	973	2.66392881587953	31.9671457905544
952	NJE000006003	2	2018-09-25	2015-05-29	11	86	1215	3.3264887063655	39.917864476386
953	NJE000006003	2	2018-05-29	2015-05-29	11.2	88.2	1096	3.00068446269678	36.0082135523614
958	NJE000058007	1	2018-12-05	2014-10-10	17	93.4	1517	4.1533196440794	49.8398357289528
959	NJE000058007	1	2019-01-09	2014-10-10	18	93.8	1552	4.24914442162902	50.9897330595483
960	NJE000058007	1	2018-09-25	2014-10-10	14.1	93.1	1446	3.95893223819302	47.5071868583162
961	NJE000070005	1	2019-02-21	2014-08-06	13.6	99.3	1660	4.54483230663929	54.5379876796715
962	NJE000070005	1	2018-08-14	2014-08-06	16.5	98	1469	4.02190280629706	48.2628336755647
963	NJE000070005	1	2018-11-21	2014-08-06	13.3	94.3	1568	4.29295003422313	51.5154004106776
964	NJE000084004	1	2018-08-14	2016-01-14	11.2	87.8	943	2.58179329226557	30.9815195071869
965	NJE000084004	1	2019-02-21	2016-01-14	10.5	92.1	1134	3.1047227926078	37.2566735112936
966	NJE000084004	1	2018-11-14	2016-01-14	9.3	89.1	1035	2.83367556468172	34.0041067761807
967	NJE000084004	1	2018-12-28	2016-01-14	13.3	88.1	1079	2.95414099931554	35.4496919917864
968	NJE000117003	1	2019-02-21	2016-02-19	14.5	90.1	1098	3.00616016427105	36.0739219712526
969	NJE000117003	1	2018-12-28	2016-02-19	13.2	97.7	1043	2.85557837097878	34.2669404517454
970	NJE000117003	1	2018-11-14	2016-02-19	13.8	90.1	999	2.73511293634497	32.8213552361396
971	NJE000117003	1	2018-08-14	2016-02-19	12.9	97.6	907	2.48323066392882	29.7987679671458
972	NJE000130006	2	2019-02-06	2016-05-17	14.5	84.3	995	2.72416153319644	32.6899383983573
973	NJE000130006	2	2019-01-10	2016-05-16	11	83.5	969	2.65297741273101	31.8357289527721
974	NJE000168003	2	2019-01-10	2017-12-06	7	68.9	400	1.09514031485284	13.1416837782341
975	NJE000168003	2	2019-02-06	2017-12-06	7.7	68.1	427	1.16906228610541	14.0287474332649
976	NJE000168004	1	2019-02-06	2017-12-06	7.8	67	427	1.16906228610541	14.0287474332649
977	NJE000168004	1	2019-01-10	2017-12-06	7	68.1	400	1.09514031485284	13.1416837782341
978	NJE000193006	2	2018-12-28	2015-01-16	18.4	93.3	1442	3.94798083504449	47.3757700205339
979	NJE000193006	2	2018-11-14	2015-01-16	14.4	93	1398	3.82751540041068	45.9301848049281
980	NJE000193006	2	2018-08-14	2015-01-16	14.3	92.5	1306	3.57563312799452	42.9075975359343
981	NJE000193006	2	2019-03-15	2015-01-16	14	98.1	1519	4.15879534565366	49.9055441478439
982	NJE000197006	2	2018-05-29	2014-01-06	10.3	98	1604	4.39151266255989	52.6981519507187
986	NJE000302007	2	2018-09-25	2016-08-14	11.5	83.2	772	2.11362080766598	25.3634496919918
987	NJE000302007	2	2018-04-19	2016-08-14	17	102	613	1.67830253251198	20.1396303901437
988	NJE000302007	2	2018-12-05	2016-08-14	12.2	83.4	843	2.30800821355236	27.6960985626283
989	NJE000302007	2	2019-01-09	2016-08-14	10	84.1	878	2.40383299110198	28.8459958932238
990	NJE000302007	2	2018-06-05	2016-08-14	10.3	78.1	660	1.80698151950719	21.6837782340862
991	NJE000347005	2	2018-09-25	2014-02-08	16.1	107	1690	4.62696783025325	55.523613963039
992	NJE000347005	2	2018-04-19	2014-02-08	17	100	1531	4.19164955509925	50.299794661191
994	NJE000347005	2	2018-12-05	2014-02-08	17.1	103.1	1761	4.82135523613963	57.8562628336756
995	NJE000347005	2	2018-06-05	2014-02-08	15.2	103	1578	4.32032854209446	51.8439425051335
996	NJE000347005	2	2019-01-10	2014-02-08	16.4	107.8	1797	4.91991786447639	59.0390143737166
998	NJE000384006	2	2018-12-05	2014-07-02	11.9	99	1617	4.42710472279261	53.1252566735113
999	NJE000400004	1	2019-03-27	2016-07-14	18.8	91.1	986	2.69952087611225	32.394250513347
1000	NJE000400004	1	2018-09-25	2016-07-14	13.2	89.1	803	2.19849418206708	26.3819301848049
1001	NJE000400004	1	2019-01-10	2016-07-12	10.3	90	912	2.49691991786448	29.9630390143737
1002	NJE000400004	1	2019-02-06	2016-07-14	16	89.2	937	2.56536618754278	30.7843942505134
1003	NJE000401006	2	2018-04-19	2014-03-07	14.6	98.5	1504	4.11772758384668	49.4127310061602
1004	NJE000401006	2	2019-01-09	2014-03-07	14	113	1769	4.84325804243669	58.1190965092403
1006	NJE000401006	2	2018-12-05	2014-03-07	18	110.6	1734	4.74743326488706	56.9691991786448
1008	NJE000401006	2	2018-09-25	2014-03-07	18	110.5	1663	4.55304585900068	54.6365503080082
1009	NJE000401006	2	2018-06-05	2014-03-07	19.5	105.5	1551	4.24640657084189	50.9568788501027
1011	NOV000054006	1	2018-06-27	2017-01-11	9.2	76	532	1.45653661875428	17.4784394250513
1012	NOV000054006	1	2018-09-27	2017-01-11	9.4	80.5	624	1.70841889117043	20.5010266940452
1015	NOV000059003	2	2018-06-27	2014-03-01	13	95.3	1579	4.32306639288159	51.8767967145791
1017	SAU000010003	1	2018-10-03	2016-10-31	10	82	702	1.92197125256674	23.0636550308008
1018	SAU000010003	1	2018-09-04	2016-10-31	10	81.5	673	1.8425735797399	22.1108829568789
1019	SAU000010003	1	2018-11-13	2016-10-31	10.3	84.5	743	2.03422313483915	24.4106776180698
1020	SAU000010003	1	2019-03-20	2016-10-31	11.4	85	870	2.38193018480493	28.5831622176591
1021	SAU000010003	1	2019-02-14	2016-10-31	10.6	85.1	836	2.28884325804244	27.4661190965092
1022	SAU000010004	2	2018-09-04	2016-10-31	10	81	673	1.8425735797399	22.1108829568789
1023	SAU000010004	2	2019-03-20	2016-10-31	10.6	86.5	870	2.38193018480493	28.5831622176591
1024	SAU000010004	2	2018-10-03	2016-10-31	9.8	82.5	702	1.92197125256674	23.0636550308008
1025	SAU000010004	2	2018-11-13	2016-10-31	10	83.5	743	2.03422313483915	24.4106776180698
1026	SAU000010004	2	2019-02-14	2016-10-31	10.3	84.3	836	2.28884325804244	27.4661190965092
1027	SAU000044005	1	2018-07-05	2014-10-25	13.8	104	1349	3.6933607118412	44.3203285420945
1028	SAU000044005	1	2018-10-24	2014-10-25	15.4	96.5	1460	3.99726214921287	47.9671457905544
1029	SAU000044005	1	2018-05-03	2014-10-25	12.3	97	1286	3.52087611225188	42.2505133470226
1031	SAU000044005	1	2018-08-21	2014-10-25	14.2	95.5	1396	3.82203969883641	45.864476386037
1033	SAU000046008	2	2018-05-03	2016-04-09	9.5	89	754	2.0643394934976	24.7720739219713
1034	SAU000046008	2	2018-10-17	2016-04-09	10.3	91	921	2.52156057494867	30.258726899384
1036	SAU000046008	2	2018-08-21	2016-04-09	9.8	90	864	2.36550308008214	28.3860369609856
1038	SAU000046008	2	2018-07-05	2016-04-09	11.8	85	817	2.23682409308693	26.8418891170431
1039	SAU000050009	1	2018-06-05	2015-02-04	14.8	102	1217	3.33196440793977	39.9835728952772
1040	SAU000050009	1	2018-10-04	2015-02-04	16.2	101	1338	3.66324435318275	43.958932238193
1042	SAU000050009	1	2018-09-04	2015-02-04	16	99	1308	3.58110882956879	42.9733059548255
1043	SAU000050009	1	2018-04-04	2015-02-04	15.4	89	1155	3.16221765913758	37.9466119096509
1045	SAU000059007	2	2018-08-30	2016-01-04	13	93	969	2.65297741273101	31.8357289527721
1046	SAU000059007	2	2018-06-05	2016-01-04	12.8	97.5	883	2.41752224503765	29.0102669404517
1047	SAU000059007	2	2018-03-14	2016-01-04	11.8	85	800	2.19028062970568	26.2833675564682
1053	SEK000004006	1	2018-12-06	2017-02-11	9.1	76	663	1.81519507186858	21.782340862423
1054	SEK000004006	1	2018-09-26	2017-02-11	7.5	75	592	1.6208076659822	19.4496919917864
1055	SEK000004006	1	2018-08-02	2017-02-11	9	75.1	537	1.47022587268994	17.6427104722793
1057	SEK000004006	1	2018-05-16	2017-02-11	5.4	73.5	459	1.25667351129363	15.0800821355236
1061	SEK000011006	2	2018-06-06	2016-08-15	8.4	74.1	660	1.80698151950719	21.6837782340862
1062	SEK000011006	2	2018-09-26	2016-08-14	10.2	85.7	773	2.11635865845311	25.3963039014374
1064	SEK000054004	1	2018-05-29	2015-11-19	10.5	82.5	922	2.5242984257358	30.2915811088296
1067	SEK000054004	1	2018-09-26	2015-11-19	7.3	87.8	1042	2.85284052019165	34.2340862422998
1068	SEK000055007	1	2018-12-06	2016-06-27	10.3	88.9	892	2.44216290212183	29.305954825462
1069	SEK000055007	1	2018-09-26	2016-06-25	8.5	85.8	823	2.25325119780972	27.0390143737166
1070	SEK000055008	1	2018-09-26	2016-01-24	9.2	82.5	976	2.67214236824093	32.0657084188912
1071	SEK000055008	1	2018-12-06	2016-01-24	10	88.5	1047	2.86652977412731	34.3983572895277
1072	SIM000007005	2	2018-07-10	2016-11-11	10.5	79	606	1.65913757700205	19.9096509240246
1073	SIM000007005	2	2018-11-08	2016-11-11	12	82	727	1.99041752224504	23.8850102669405
1074	SIM000007005	2	2018-05-10	2016-11-11	10	78	545	1.492128678987	17.9055441478439
1077	SIM000007005	2	2018-10-17	2016-11-11	11.2	80.5	705	1.93018480492813	23.1622176591376
1078	SIM000014004	2	2019-01-17	2017-02-09	10.2	79.1	707	1.9356605065024	23.2279260780287
1079	SIM000014004	2	2019-04-08	2017-02-09	11.5	84.5	788	2.1574264202601	25.8891170431211
1080	SIM000014004	2	2018-08-21	2017-02-09	10.2	70	558	1.52772073921971	18.3326488706366
1081	SIM000014004	2	2018-09-27	2017-02-09	10.3	73	595	1.6290212183436	19.5482546201232
1082	SIM000016003	2	2018-05-10	2015-09-16	13	90	967	2.64750171115674	31.7700205338809
1083	SIM000016003	2	2018-07-10	2015-09-16	13.5	91	1028	2.8145106091718	33.7741273100616
1084	SIM000016003	2	2018-11-08	2015-09-16	14	92.8	1149	3.14579055441478	37.7494866529774
1087	SIM000016003	2	2018-10-17	2015-09-16	14	91.5	1127	3.08555783709788	37.0266940451745
1088	SIM000042006	1	2018-10-23	2016-08-23	9.8	80.5	791	2.16563997262149	25.9876796714579
1089	SIM000042006	1	2019-04-08	2016-08-23	11.5	85.8	958	2.62286105407255	31.4743326488706
1090	SIM000042006	1	2018-11-20	2016-08-23	9.9	81	819	2.24229979466119	26.9075975359343
1091	SIM000042006	1	2018-08-16	2016-08-23	9.5	79	723	1.97946611909651	23.7535934291581
1092	SIM000042006	1	2019-01-17	2016-08-23	10.1	82	877	2.40109514031485	28.8131416837782
1094	SIM000058006	1	2018-05-10	2014-10-27	11.9	100	1291	3.53456536618754	42.4147843942505
1095	SIM000058006	1	2018-03-13	2014-10-27	12.6	92	1233	3.37577002053388	40.5092402464066
1096	SIM000058006	1	2018-10-10	2014-10-27	10.3	103	1444	3.95345653661875	47.4414784394251
1098	SIM000058006	1	2018-09-04	2014-10-27	12.1	101	1408	3.854893908282	46.258726899384
1099	SIM000079008	2	2018-05-10	2015-05-30	11.5	88	1076	2.94592744695414	35.3511293634497
1100	SIM000079008	2	2018-07-10	2015-05-30	11.7	91	1137	3.1129363449692	37.3552361396304
1102	SIM000079008	2	2018-11-08	2015-05-30	12.7	94	1258	3.44421629021218	41.3305954825462
1104	SIM000079008	2	2018-10-17	2015-05-30	12.1	92.5	1236	3.38398357289528	40.6078028747433
1105	THE000003011	1	2018-09-27	2016-01-25	13	87	976	2.67214236824093	32.0657084188912
1107	THE000003011	1	2018-06-28	2016-01-25	12.3	93	885	2.42299794661191	29.0759753593429
1109	THE000025004	1	2018-06-28	2016-06-14	10.1	90	744	2.03696098562628	24.4435318275154
1110	THE000025004	1	2018-12-19	2016-06-17	11.4	84.5	915	2.50513347022587	30.0616016427105
1111	THE000025004	1	2019-02-21	2016-06-17	12.3	109.8	979	2.68035592060233	32.1642710472279
1112	TSE000001009	2	2018-10-11	2014-03-15	18.3	113	1671	4.57494866529774	54.8993839835729
1113	TSE000001009	2	2018-07-11	2014-03-15	17.5	123	1579	4.32306639288159	51.8767967145791
1114	TSE000001009	2	2018-11-14	2014-03-15	18.9	114.5	1705	4.66803559206023	56.0164271047228
1115	TSE000001009	2	2018-05-09	2014-03-15	18	109	1516	4.15058179329227	49.8069815195072
1118	TSE000004006	2	2018-10-11	2015-12-02	14	91	1044	2.85831622176591	34.299794661191
1120	TSE000004006	2	2018-07-11	2015-12-02	13.6	103	952	2.60643394934976	31.2772073921971
1121	TSE000004006	2	2018-05-09	2015-12-02	14	89	889	2.43394934976044	29.2073921971253
1123	TSE000004006	2	2018-11-14	2015-12-02	15	94	1078	2.95140314852841	35.4168377823409
1124	TSE000008005	2	2018-07-11	2016-01-07	15.4	101	916	2.507871321013	30.0944558521561
1125	TSE000008005	2	2018-10-11	2016-01-07	15.8	91.5	1008	2.75975359342916	33.1170431211499
1127	TSE000008005	2	2018-08-16	2016-01-07	16.4	89	952	2.60643394934976	31.2772073921971
1128	TSE000008005	2	2018-05-09	2016-01-07	12	84	853	2.33538672142368	28.0246406570842
1131	TSE000010005	2	2018-11-14	2016-10-05	9	77	770	2.10814510609172	25.2977412731006
1132	TSE000010005	2	2019-03-27	2016-10-01	9.6	79.1	907	2.48323066392882	29.7987679671458
1133	TSE000010005	2	2018-09-05	2016-10-05	8	73.5	700	1.91649555099247	22.9979466119097
1134	TSE000010005	2	2019-01-17	2016-10-05	9.2	78	834	2.28336755646817	27.4004106776181
1137	TSE000012003	2	2018-04-04	2015-05-31	15	90	1039	2.84462696783025	34.135523613963
1138	TSE000012003	2	2018-05-30	2015-05-31	12.5	100	1095	2.99794661190965	35.9753593429158
1139	TSE000012003	2	2018-09-05	2015-05-31	12.5	95	1193	3.2662559890486	39.1950718685832
1141	TSE000015006	2	2018-04-26	2016-05-01	10.4	74	725	1.98494182067077	23.8193018480493
1142	TSE000015006	2	2019-02-14	2016-04-30	12.6	87	1020	2.79260780287474	33.5112936344969
1143	TSE000015006	2	2018-06-18	2016-05-01	9.1	75	778	2.13004791238877	25.5605749486653
1144	TSE000015006	2	2018-10-11	2016-05-01	11.8	84.5	893	2.44490075290897	29.3388090349076
1145	TSE000015006	2	2018-12-12	2016-05-01	12.2	86	955	2.61464750171116	31.3757700205339
1146	TSE000015006	2	2018-08-21	2016-05-01	9	78	842	2.30527036276523	27.6632443531827
1147	TSE000037003	1	2018-04-04	2015-06-19	14.8	88	1020	2.79260780287474	33.5112936344969
1151	TSE000053013	2	2019-01-17	2014-09-21	14	105.5	1579	4.32306639288159	51.8767967145791
1152	TSE000053013	2	2018-11-14	2014-09-21	13.9	105.2	1515	4.14784394250513	49.7741273100616
1154	TSE000053013	2	2018-05-09	2014-09-21	13	91	1326	3.63039014373717	43.564681724846
1155	TSE000053013	2	2018-07-11	2014-09-21	13.4	103	1389	3.80287474332649	45.6344969199179
1156	TSE000053013	2	2018-10-11	2014-09-21	14.2	104.5	1481	4.05475701574264	48.6570841889117
1158	TSE000053014	2	2018-07-22	2017-06-15	9	70	402	1.1006160164271	13.2073921971253
1159	TSE000053014	2	2018-11-14	2017-06-15	9.5	71.3	517	1.4154688569473	16.9856262833676
1160	TSE000053014	2	2018-10-11	2017-06-15	9.3	71	483	1.3223819301848	15.8685831622177
1161	TSE000053014	2	2019-01-16	2017-06-15	9.7	75.5	580	1.58795345653662	19.0554414784394
1162	TSE000053014	2	2018-05-09	2017-06-15	7.8	66	328	0.898015058179329	10.776180698152
1163	TSI000048005	1	2018-09-27	2015-11-10	14	91	1052	2.88021902806297	34.5626283367556
1164	TSI000048005	1	2019-01-11	2015-11-10	13.7	91.3	1158	3.17043121149897	38.0451745379877
1165	TSI000048005	1	2018-05-02	2015-11-10	12.6	86	904	2.47501711156742	29.700205338809
1167	TSI000048005	1	2018-07-19	2015-11-10	14.2	92	982	2.68856947296372	32.2628336755647
1171	TSI000086008	1	2019-04-25	2016-01-16	15.2	96	1195	3.27173169062286	39.2607802874743
1172	TSI000086008	1	2019-02-21	2016-01-16	15	100	1132	3.09924709103354	37.1909650924025
1173	TSI000086008	1	2018-12-12	2016-01-16	14.8	91	1061	2.90485968514716	34.8583162217659
1174	TSI000086008	1	2018-09-27	2016-01-16	14.6	90	985	2.69678302532512	32.3613963039014
1176	WAI000023003	2	2018-11-07	2014-06-29	17.5	107	1592	4.35865845311431	52.3039014373717
1177	WAI000023003	2	2018-05-02	2014-06-29	13.4	107	1403	3.84120465434634	46.0944558521561
1178	WAI000023003	2	2018-10-03	2014-06-29	17.1	105	1557	4.26283367556468	51.1540041067762
1179	WAI000023003	2	2018-07-05	2014-06-29	16.5	106.5	1467	4.01642710472279	48.1971252566735
1180	WAI000023003	2	2019-01-22	2014-06-29	17.6	108	1668	4.56673511293635	54.8008213552361
1182	WAI000044006	1	2018-05-02	2013-11-16	19.4	107	1628	4.45722108145106	53.4866529774127
1184	WAI000044006	1	2018-07-05	2013-11-16	19.5	116	1692	4.63244353182752	55.5893223819302
1186	WAI000044006	1	2018-08-15	2013-11-16	20.7	112	1733	4.74469541409993	56.9363449691992
1187	WAI000044006	1	2018-10-24	2013-11-16	20.3	113	1803	4.93634496919918	59.2361396303901
1188	WAI000048005	1	2018-08-30	2013-11-02	20	101.5	1762	4.82409308692676	57.8891170431211
1189	WAI000048005	1	2018-10-03	2013-11-02	18.5	101	1796	4.91718001368925	59.0061601642711
1191	WAI000048005	1	2018-05-02	2013-11-02	18	99	1642	4.49555099247091	53.9466119096509
1192	WAI000048005	1	2018-03-14	2013-11-02	16.4	102.5	1593	4.36139630390144	52.3367556468173
1197	WAI000048006	2	2018-05-02	2015-08-28	12	83	978	2.6776180698152	32.1314168377823
1198	WAI000048006	2	2018-08-30	2015-08-28	13	86	1098	3.00616016427105	36.0739219712526
1199	WAI000048006	2	2018-10-03	2015-08-28	13.4	87	1132	3.09924709103354	37.1909650924025
1201	WAI000048006	2	2018-03-14	2015-08-28	10.2	78.5	929	2.54346338124572	30.5215605749487
1202	WER000004004	2	2018-05-09	2016-03-04	11.3	88	796	2.17932922655715	26.1519507186858
1203	WER000004004	2	2018-10-17	2016-03-04	11.9	91.5	957	2.62012320328542	31.4414784394251
1205	WER000004004	2	2018-07-04	2016-03-04	11.5	89	852	2.33264887063655	27.9917864476386
1206	WER000004004	2	2018-11-06	2016-03-04	12.5	92.7	977	2.67488021902806	32.0985626283368
1207	WER000004004	2	2019-01-16	2016-03-04	12.5	92	1048	2.86926762491444	34.4312114989733
1208	WER000010004	2	2018-05-09	2016-12-13	9.1	79	512	1.40177960301164	16.8213552361396
1210	WER000010004	2	2018-07-04	2016-12-13	9.3	86	568	1.55509924709103	18.6611909650924
1211	WER000010004	2	2018-10-23	2016-12-13	10.5	88.5	679	1.8590006844627	22.3080082135524
1212	WER000010004	2	2018-11-20	2016-12-13	10.2	79.5	707	1.9356605065024	23.2279260780287
1216	WER000016004	2	2018-10-23	2016-01-14	12	88	1013	2.77344284736482	33.2813141683778
1217	WER000016004	2	2018-05-10	2016-01-14	10.7	94	847	2.31895961670089	27.8275154004107
1218	WER000016004	2	2018-08-15	2016-01-14	11.1	88	944	2.5845311430527	31.0143737166324
1219	WER000016004	2	2018-07-04	2016-01-14	11	96	902	2.46954140999316	29.6344969199179
1221	WER000017004	2	2018-05-09	2014-08-21	14.5	104	1357	3.71526351813826	44.5831622176591
1222	WER000017004	2	2018-08-15	2014-08-21	14.4	95	1455	3.98357289527721	47.8028747433265
1223	WER000017004	2	2018-11-14	2014-08-21	15	99	1546	4.23271731690623	50.7926078028747
1225	WER000017004	2	2018-07-03	2014-08-21	14.4	105	1412	3.86584531143053	46.3901437371663
1227	WER000025009	2	2018-05-09	2015-11-12	11.2	95	909	2.48870636550308	29.864476386037
1228	WER000025009	2	2018-03-13	2015-11-12	13.7	88	852	2.33264887063655	27.9917864476386
1229	WER000025009	2	2018-10-04	2015-11-12	13.2	97	1057	2.89390828199863	34.7268993839836
1230	WER000025009	2	2018-08-28	2015-11-12	13	96	1020	2.79260780287474	33.5112936344969
1233	WER000026005	2	2018-03-13	2014-06-01	13.8	98	1381	3.78097193702943	45.3716632443532
1234	WER000026005	2	2018-08-28	2014-06-01	15	101	1549	4.24093086926762	50.8911704312115
1235	WER000026005	2	2018-05-02	2014-06-01	12.6	102	1431	3.91786447638604	47.0143737166324
1238	WER000026005	2	2018-10-11	2014-06-01	15.4	102	1593	4.36139630390144	52.3367556468173
1239	WER000026006	1	2018-05-02	2016-02-24	11.7	101	798	2.18480492813142	26.217659137577
1240	WER000026006	1	2018-03-13	2016-02-24	13	93	748	2.04791238877481	24.5749486652977
1242	WER000026006	1	2018-08-28	2016-02-24	12	98	916	2.507871321013	30.0944558521561
1243	WER000026006	1	2018-10-11	2016-02-24	12.4	99.2	960	2.62833675564682	31.5400410677618
1245	ZAB000009003	2	2018-07-22	2014-07-06	12.2	94	1477	4.04380561259411	48.5256673511294
1246	ZAB000009003	2	2018-11-06	2014-07-06	14	98.5	1584	4.33675564681725	52.041067761807
1247	ZAB000009003	2	2018-10-17	2014-07-06	13	96	1564	4.28199863107461	51.3839835728953
1249	ZAB000009003	2	2018-06-05	2014-07-06	12.4	104	1430	3.91512662559891	46.9815195071869
1251	ZAB000019005	2	2019-03-27	2017-05-22	8.3	83.2	674	1.84531143052704	22.1437371663244
1252	ZAB000019005	2	2019-02-14	2017-05-20	8.1	82.8	635	1.73853524982888	20.8624229979466
1253	ZAB000019005	2	2018-11-20	2017-05-24	7.8	82	545	1.492128678987	17.9055441478439
1254	ZAB000019005	2	2018-10-18	2017-05-24	9.5	74.5	512	1.40177960301164	16.8213552361396
1255	ZAB000019005	2	2018-07-10	2017-05-24	7.3	81	412	1.12799452429843	13.5359342915811
1256	ZAB000020003	1	2018-03-20	2014-08-05	10	87	1323	3.62217659137577	43.4661190965092
1257	ZAB000020003	1	2018-10-04	2014-08-05	9.5	90	1521	4.16427104722793	49.9712525667351
1258	ZAB000020003	1	2018-09-04	2014-08-05	9.3	89	1491	4.08213552361396	48.9856262833676
1261	ZAB000020003	1	2018-05-10	2014-08-05	9	87	1374	3.76180698151951	45.1416837782341
1262	ZAB000031007	2	2018-05-10	2014-12-19	12	94	1238	3.38945927446954	40.6735112936345
1263	ZAB000031007	2	2018-03-15	2014-12-19	14	89.3	1182	3.23613963039014	38.8336755646817
1264	ZAB000031007	2	2018-09-04	2014-12-19	12.5	95	1355	3.709787816564	44.517453798768
1265	ZAB000031007	2	2018-10-04	2014-12-19	12.6	96	1385	3.79192334017796	45.5030800821355
1270	ZAB000037003	1	2018-11-20	2013-12-24	16.8	102	1792	4.90622861054073	58.8747433264887
1271	ZAB000037003	1	2018-07-10	2013-12-24	15.7	110.5	1659	4.54209445585216	54.5051334702259
1272	ZAB000037003	1	2018-08-16	2013-12-24	16.2	101	1696	4.64339493497604	55.7207392197125
1273	ZAB000037003	1	2018-05-10	2013-12-24	16	100	1598	4.3750855578371	52.5010266940452
1274	ZAB000039005	2	2018-11-08	2015-06-10	14.8	92.5	1247	3.41409993155373	40.9691991786448
1275	ZAB000039005	2	2019-03-27	2015-06-10	15.3	93.6	1386	3.79466119096509	45.5359342915811
1276	ZAB000039005	2	2018-10-23	2015-06-10	14.7	92	1231	3.37029431895962	40.4435318275154
1277	ZAB000039005	2	2018-07-03	2015-06-10	13.6	100.5	1119	3.06365503080082	36.7638603696099
1278	ZAB000039005	2	2019-02-14	2015-06-10	15.1	93	1345	3.68240930869268	44.1889117043121
1279	ZAB000040004	2	2018-08-16	2014-12-22	11.6	89	1333	3.64955509924709	43.7946611909651
1283	ZAB000040004	2	2018-10-23	2014-12-22	12.4	91	1401	3.83572895277207	46.0287474332649
1284	ZAB000040004	2	2018-05-10	2014-12-22	9	89	1235	3.38124572210815	40.5749486652977
1286	ZAB000040004	2	2018-07-03	2014-12-22	11.9	100	1289	3.52908966461328	42.3490759753593
1288	ZAB000053005	2	2018-07-03	2014-01-15	17.5	116	1630	4.46269678302532	53.5523613963039
1289	ZAB000053005	2	2018-05-10	2014-01-15	19	105	1576	4.31485284052019	51.7782340862423
1290	ZAB000053005	2	2018-10-23	2014-01-15	17.6	108.5	1742	4.76933607118412	57.2320328542095
1292	ZAB000053005	2	2018-08-21	2014-01-15	19.6	107	1679	4.5968514715948	55.1622176591376
1294	ZAB000091004	1	2018-11-06	2014-10-12	14.5	96	1486	4.0684462696783	48.8213552361396
1295	ZAB000091004	1	2019-03-27	2014-10-12	15	97	1627	4.45448323066393	53.4537987679671
1296	ZAB000091004	1	2018-07-11	2014-10-12	11.2	102.5	1368	3.74537987679671	44.9445585215606
1297	ZAB000091004	1	2019-01-17	2014-10-12	14.7	96.5	1558	4.26557152635181	51.1868583162218
1298	ZAB000091004	1	2018-10-23	2014-10-12	14	94.5	1472	4.03011635865845	48.3613963039014
